# Supplementary material for: An Automated Functional Annotation Pipeline That Rapidly Prioritizes Clinically Relevant Genes for Autism Spectrum Disorder
Source: Int J Mol Sci. 2020 Nov 27;21(23):9029. doi: 10.3390/ijms21239029 (PMC7734579; doi:10.3390/ijms21239029)
Supplement: Supplementary file 1 [file ijms-21-09029-s001.zip]

Archive with 1 entries (1 files):
- ijms-1022463-supplementary.xlsx
