# Supplementary material for: An Automated Functional Annotation Pipeline That Rapidly Prioritizes Clinically Relevant Genes for Autism Spectrum Disorder
Source: Int J Mol Sci. 2020 Nov 27;21(23):9029. doi: 10.3390/ijms21239029 (PMC7734579; doi:10.3390/ijms21239029)
Supplement: Supplementary file 1 [file ijms-21-09029-s001.zip › ijms-1022463-supplementary.xlsx]

## Sheet: S1. ASDrelatedGenes
Supplemental Table 1. ASD Candidate Gene Set Pipeline Annotations. Shown are all 956 genes cited in connection with autism spectrum disorder (ASD) in DisGeNET 6.0 and their functional annotations based on each step of the developed pipeline. Brain expression is based on RNA-seq data from non-diseased human tissue (GTEx). ASD process assignment is based on ASD gene overrepresented Gene Ontology de…
ASD-related Gene IDs			DisGeNET Disease Association		Pipeline Annotation Categories							ClinVar Evaluations
GeneName	UniProtID	EntrezID	Concept Unique ID	diseaseName	Brain Expression	ASD Process	KOMP	Tclin or Tchem	PharmGKB Variant	ACMG Gene	ACMG Connection	Alleles Reported Pathogenic/Likely pathogenic	MIM number	Uncertain (n)	Conflicts (n)
AANAT	Q16613	15	C1510586	Autism Spectrum Disorders	Yes	Yes	No	No	No	No	No	-	600950	3	0
ABAT	P80404	18	C0004352	Autistic Disorder	Yes	Yes	No	Yes	No	No	No	16	137150	197	8
ABO	A0A087X009	28	C0004352	Autistic Disorder	Yes	Yes	No	No	No	No	No	-	110300	6	0
ACACA	Q13085	31	C0004352	Autistic Disorder	No	Yes	No	Yes	No	No	Yes	-	200350	15	0
ACAD8	Q9UKU7	27034	C0004352	Autistic Disorder	Yes	Yes	No	No	No	No	No	12	604773	75	10
ACADSB	P45954	36	C0004352	Autistic Disorder	Yes	Yes	Yes	No	No	No	No	11	600301	107	8
ACAN	P16112	176	C0004352	Autistic Disorder	Yes	Yes	No	No	No	No	Yes	28	155760	39	4
ACE	P12821	1636	C0004352	Autistic Disorder	Yes	Yes	Yes	Yes	Yes	No	Yes	15	106180	125	7
ACKR3	P25106	57007	C1510586	Autism Spectrum Disorders	Yes	Yes	No	Yes	No	No	No	2	610376	4	0
ACSL4	O60488	2182	C0004352	Autistic Disorder	Yes	Yes	Yes	No	No	No	No	8	300157	25	4
ACTB	P60709	60	C0004352	Autistic Disorder	Yes	Yes	No	No	No	No	Yes	67	102630	35	4
ACTC1	P68032	70	C1510586	Autism Spectrum Disorders	Yes	Yes	Yes	No	No	Yes	Yes	17	102540	216	34
ACY1	Q03154	95	C0004352	Autistic Disorder	Yes	Yes	No	No	No	No	Yes	6	104620	11	4
ADA	P00813	100	C0004352	Autistic Disorder	Yes	Yes	No	Yes	Yes	No	No	65	608958	72	14
ADM	P35318	133	C0004352	Autistic Disorder	Yes	Yes	No	No	Yes	No	Yes	-	103275	1	0
ADNP	Q9H2P0	23394	C0004352	Autistic Disorder	Yes	Yes	No	No	No	No	No	61	611386	30	3
ADORA2A	P29274	135	C0004352	Autistic Disorder	Yes	Yes	No	Yes	Yes	No	No	1	102776	36	0
ADRA1A	P35348	148	C1510586	Autism Spectrum Disorders	Yes	Yes	No	Yes	Yes	No	No	-	104221	3	0
ADRA2B	P18089	151	C1510586	Autism Spectrum Disorders	Yes	Yes	No	Yes	No	No	No	1	104260	29	0
ADRB2	P07550	154	C0004352	Autistic Disorder	Yes	Yes	No	Yes	Yes	No	Yes	-	109690	2	0
ADSL	P30566	158	C0004352	Autistic Disorder	Yes	Yes	No	No	No	No	No	35	608222	138	19
AFF2	P51816	2334	C0004352	Autistic Disorder	Yes	Yes	No	No	No	No	No	9	300806	69	1
AGAP1	Q9UPQ3	116987	C0004352	Autistic Disorder	Yes	Yes	Yes	No	Yes	No	No	9	608651	18	0
AGER	Q15109	177	C0004352	Autistic Disorder	No	Yes	No	Yes	No	No	No	-	600214	4	2
AGO2	Q9UKV8	27161	C0004352	Autistic Disorder	Yes	Yes	No	No	No	No	Yes	-	606229	5	0
AGRP	O00253	181	C1510586	Autism Spectrum Disorders	Yes	Yes	No	No	No	No	No	1	602311	4	0
AGT	P01019	183	C0004352	Autistic Disorder	Yes	Yes	No	No	Yes	No	Yes	7	106150	58	1
AHI1	Q8N157	54806	C0004352	Autistic Disorder	Yes	Yes	No	No	No	No	No	94	608894	175	30
AKAP1	Q92667	8165	C0004352	Autistic Disorder	Yes	Yes	No	No	No	No	No	-	602449	2	0
AKAP8	O43823	10270	C0004352	Autistic Disorder	Yes	Yes	No	No	No	No	No	1	604692	3	0
AKAP8L	Q9ULX6	26993	C0004352	Autistic Disorder	Yes	Yes	No	No	No	No	No	-	609475	3	0
AKR1A1	P14550	10327	C0004352	Autistic Disorder	Yes	Yes	No	Yes	No	No	Yes	-	103830	10	0
AKT1	P31749	207	C0004352	Autistic Disorder	Yes	Yes	No	Yes	Yes	No	Yes	5	164730	103	5
ALDH1A3	P47895	220	C0004352	Autistic Disorder	Yes	Yes	No	No	No	No	No	11	600463	14	0
ALDH2	P05091	217	C0004352	Autistic Disorder	Yes	Yes	No	Yes	Yes	No	No	-	100650	3	0
ALDH5A1	P51649	7915	C0004352	Autistic Disorder	Yes	Yes	No	Yes	Yes	No	Yes	31	610045	194	15
AMBRA1	Q9C0C7	55626	C0004352	Autistic Disorder	Yes	Yes	No	No	No	No	No	-	611359	13	0
AMPD1	P23109	270	C0004352	Autistic Disorder	No	Yes	No	Yes	Yes	No	Yes	2	102770	42	10
AMT	P48728	275	C1510586	Autism Spectrum Disorders	Yes	Yes	No	No	No	No	No	60	238310	94	17
ANK3	Q12955	288	C0004352	Autistic Disorder	Yes	Yes	No	No	No	No	Yes	7	600465	143	15
ANKRD11	Q6UB99	29123	C0004352	Autistic Disorder	Yes	Yes	Yes	No	No	No	Yes	232	611192	140	7
AP1S2	P56377	8905	C0004352	Autistic Disorder	Yes	Yes	No	No	No	No	No	13	300629	17	0
APBA2	Q99767	321	C0004352	Autistic Disorder	Yes	Yes	No	No	No	No	Yes	12	602712	32	0
APC	P25054	324	C0004352	Autistic Disorder	Yes	Yes	No	No	No	Yes	Yes	1061	611731	4034	255
APELA	P0DMC3	100506013	C0004352	Autistic Disorder	No	Yes	No	No	No	No	No	-	615594	2	0
APOE	P02649	348	C0004352	Autistic Disorder	Yes	Yes	Yes	No	Yes	No	Yes	30	107741	5	1
APP	P05067	351	C0004352	Autistic Disorder	Yes	Yes	No	Yes	No	No	Yes	19	104760	81	8
APRT	P07741	353	C0004352	Autistic Disorder	Yes	Yes	No	No	No	No	Yes	11	102600	22	1
AQP4	P55087	361	C0004352	Autistic Disorder	Yes	Yes	No	No	No	No	No	1	600308	1	0
AR	P10275	367	C0004352	Autistic Disorder	Yes	Yes	No	Yes	No	No	Yes	170	313700	55	5
AREG	P15514	374	C0004352	Autistic Disorder	Yes	Yes	No	No	Yes	No	Yes	-	104640	4	0
ARHGAP24	Q8N264	83478	C1510586	Autism Spectrum Disorders	Yes	Yes	No	No	No	No	Yes	4	610586	11	1
ARHGAP32	A7KAX9	9743	C0004352	Autistic Disorder	Yes	Yes	No	No	No	No	Yes	2	608541	9	0
ARHGEF15	O94989	22899	C1510586	Autism Spectrum Disorders	Yes	Yes	No	No	No	No	No	1	608504	117	0
ARHGEF2	Q92974	9181	C0004352	Autistic Disorder	Yes	Yes	No	No	No	No	No	1	607560	10	0
ARID1B	Q8NFD5	57492	C0004352	Autistic Disorder	Yes	Yes	No	No	No	No	Yes	234	614556	125	14
ARNT2	Q9HBZ2	9915	C1510586	Autism Spectrum Disorders	Yes	Yes	No	No	No	No	No	4	606036	5	0
ARSD	P51689	414	C0004352	Autistic Disorder	Yes	No	No	No	No	No	No	-	300002	12	0
ARTN	Q5T4W7	9048	C1510586	Autism Spectrum Disorders	Yes	Yes	No	No	No	No	Yes	-	603886	3	0
ARX	Q96QS3	170302	C0004352	Autistic Disorder	Yes	Yes	No	No	No	No	Yes	77	300382	123	26
AS3MT	Q9HBK9	57412	C1510586	Autism Spectrum Disorders	Yes	Yes	No	No	Yes	No	No	1	611806	2	0
ASIC2	Q16515	40	C0004352	Autistic Disorder	Yes	Yes	No	Yes	Yes	No	No	2	601784	11	0
ASL	P04424	435	C0004352	Autistic Disorder	Yes	Yes	No	No	No	No	Yes	77	608310	72	20
ASMT	P46597	438	C0004352	Autistic Disorder	Yes	Yes	No	No	No	No	No	-	300015; 402500	16	0
ASTN2	O75129	23245	C0004352	Autistic Disorder	Yes	Yes	No	No	No	No	No	29	612856	251	0
ATAT1	Q5SQI0	79969	C1510586	Autism Spectrum Disorders	No	Yes	No	No	No	No	No	-	615556	2	0
ATF6	P18850	22926	C0004352	Autistic Disorder	Yes	Yes	No	No	No	No	Yes	22	605537	44	0
ATP10A	O60312	57194	C0004352	Autistic Disorder	Yes	Yes	No	No	Yes	No	Yes	4	605855	2	0
ATP2B2	Q01814	491	C0004352	Autistic Disorder	Yes	Yes	No	No	No	No	Yes	6	108733	11	0
ATP5MC3	P48201	518	C0004352	Autistic Disorder	Yes	Yes	No	No	No	No	No	1	602736	1	0
ATRX	A0A096LNL7	546	C0004352	Autistic Disorder	Yes	Yes	No	No	No	No	Yes	82	300032	239	30
AUTS2	Q8WXX7	26053	C0004352	Autistic Disorder	Yes	Yes	No	No	No	No	No	72	607270	60	2
AVP	P01185	551	C0004352	Autistic Disorder	Yes	Yes	No	No	No	No	Yes	22	192340	12	0
AVPR1A	P37288	552	C0004352	Autistic Disorder	Yes	Yes	No	Yes	No	No	No	-	600821	1	0
B3GLCT	Q6Y288	145173	C1510586	Autism Spectrum Disorders	Yes	Yes	No	No	No	No	No	10	610308	73	10
BAG1	Q99933	573	C1510586	Autism Spectrum Disorders	Yes	Yes	No	No	No	No	Yes	-	601497	4	0
BAIAP2	Q9UQB8	10458	C1510586	Autism Spectrum Disorders	Yes	Yes	No	No	No	No	No	-	605475	1	0
BANF1	O75531	8815	C0004352	Autistic Disorder	Yes	Yes	No	No	No	No	Yes	1	603811	18	0
BAZ1B	Q9UIG0	9031	C0004352	Autistic Disorder	Yes	Yes	Yes	No	No	No	No	-	605681	8	0
BCAS2	O75934	10286	C0004352	Autistic Disorder	Yes	Yes	No	No	No	No	Yes	-	605783	1	0
BCKDK	O14874	10295	C0004352	Autistic Disorder	Yes	Yes	No	No	No	No	No	4	614901	39	3
BCL2	P10415	596	C0004352	Autistic Disorder	Yes	Yes	No	Yes	No	No	Yes	3	151430	2	0
BDNF	P23560	627	C0004352	Autistic Disorder	Yes	Yes	No	No	Yes	No	Yes	1	113505	6	0
BMP4	P12644	652	C0004352	Autistic Disorder	Yes	Yes	Yes	Yes	No	No	Yes	7	112262	37	10
BMS1	Q14692	9790	C0004352	Autistic Disorder	Yes	Yes	No	No	No	No	No	1	611448	4	0
BRINP1	O60477	1620	C0004352	Autistic Disorder	Yes	Yes	No	No	No	No	No	-	602865	9	0
BRS3	P32247	680	C1510586	Autism Spectrum Disorders	Yes	Yes	No	Yes	No	No	No	-	300107	7	0
BST1	Q10588	683	C0004352	Autistic Disorder	Yes	Yes	No	No	No	No	No	-	600387	1	0
BTD	P43251	686	C0004352	Autistic Disorder	Yes	Yes	No	No	No	No	No	201	609019	84	49
BTN2A1	Q7KYR7	11120	C1510586	Autism Spectrum Disorders	Yes	Yes	No	No	No	No	No	-	613590	4	0
BTN2A2	Q8WVV5	10385	C1510586	Autism Spectrum Disorders	Yes	Yes	No	No	No	No	No	-	613591	6	0
BTN3A1	O00481	11119	C1510586	Autism Spectrum Disorders	Yes	Yes	No	No	No	No	No	-	613593	6	0
C2	P06681	717	C1510586	Autism Spectrum Disorders	No	Yes	No	No	No	No	No	6	613927	43	13
C4B	P0C0L5	721	C0004352	Autistic Disorder	No	Yes	No	No	No	No	No	-	120820	3	0
CACNA1A	O00555	773	C0004352	Autistic Disorder	Yes	Yes	No	Yes	Yes	No	Yes	214	601011	599	80
CACNA1C	A0A0A0MSA1	775	C0004352	Autistic Disorder	Yes	Yes	No	No	No	No	Yes	30	114205	475	76
CACNA1D	Q01668	776	C0004352	Autistic Disorder	Yes	Yes	No	Yes	No	No	Yes	8	114206	55	5
CACNA1G	O43497	8913	C0004352	Autistic Disorder	Yes	Yes	No	Yes	No	No	Yes	10	604065	53	4
CACNA1H	O95180	8912	C0004352	Autistic Disorder	Yes	Yes	No	Yes	No	No	Yes	10	607904	554	15
CACNA1I	Q9P0X4	8911	C1510586	Autism Spectrum Disorders	Yes	Yes	No	Yes	No	No	Yes	-	608230	1	0
CACNB2	Q08289	783	C0004352	Autistic Disorder	Yes	Yes	No	No	Yes	No	Yes	3	600003	168	20
CADM1	Q9BY67	23705	C0004352	Autistic Disorder	Yes	Yes	Yes	No	No	No	No	1	605686	4	0
CADM2	Q8N3J6	253559	C0004352	Autistic Disorder	Yes	Yes	No	No	No	No	No	1	609938	16	0
CADPS2	Q86UW7	93664	C0004352	Autistic Disorder	Yes	Yes	No	No	No	No	No	1	609978	6	0
CALCA	P06881	796	C0004352	Autistic Disorder	Yes	Yes	No	Yes	No	No	Yes	-	114130	6	0
CAMK4	Q16566	814	C1510586	Autism Spectrum Disorders	Yes	Yes	No	No	No	No	No	2	114080	10	1
CAMTA1	Q9Y6Y1	23261	C0856975	Autistic behavior	Yes	Yes	No	No	No	No	No	52	611501	35	1
CAPRIN1	Q14444	4076	C1510586	Autism Spectrum Disorders	Yes	Yes	No	No	No	No	No	-	601178	5	0
CAPS2	Q9BXY5	84698	C0004352	Autistic Disorder	Yes	No	No	No	No	No	No	1	607724	4	0
CARMIL1	Q5VZK9	55604	C1510586	Autism Spectrum Disorders	Yes	Yes	No	No	No	No	No	-	609593	2	0
CASK	O14936	8573	C0004352	Autistic Disorder	Yes	Yes	No	Yes	No	No	Yes	120	300172	84	17
CASP1	P29466	834	C1510586	Autism Spectrum Disorders	Yes	Yes	No	Yes	Yes	No	Yes	-	147678	3	0
CAT	P04040	847	C0004352	Autistic Disorder	Yes	Yes	No	No	No	No	Yes	4	115500	5	0
CBLL2	Q8N7E2	158506	C0004352	Autistic Disorder	No	Yes	No	No	No	No	No	5	-	6	0
CBLN2	Q8IUK8	147381	C1510586	Autism Spectrum Disorders	Yes	Yes	No	No	No	No	No	1	600433	6	0
CBS	P35520	875	C0004352	Autistic Disorder	Yes	Yes	No	Yes	Yes	No	Yes	107	613381	191	31
CC2D2A	Q9P2K1	57545	C0856975	Autistic behavior	Yes	Yes	No	No	No	No	No	103	612013	285	64
CCL2	P13500	6347	C1510586	Autism Spectrum Disorders	Yes	Yes	No	Yes	Yes	No	Yes	1	158105	9	0
CCL7	P80098	6354	C1510586	Autism Spectrum Disorders	No	Yes	No	No	No	No	No	-	158106	9	0
CD38	P28907	952	C0004352	Autistic Disorder	Yes	Yes	No	Yes	No	No	Yes	-	107270	2	0
CDH10	Q9Y6N8	1008	C0004352	Autistic Disorder	Yes	Yes	No	No	No	No	No	-	604555	5	0
CDH11	P55287	1009	C1510586	Autism Spectrum Disorders	Yes	Yes	No	No	No	No	No	4	600023	7	0
CDH13	P55290	1012	C0004352	Autistic Disorder	Yes	Yes	No	No	Yes	No	Yes	11	601364	30	0
CDH17	Q12864	1015	C0004352	Autistic Disorder	No	Yes	No	No	No	No	Yes	-	603017	2	0
CDH2	P19022	1000	C1510586	Autism Spectrum Disorders	Yes	Yes	No	No	Yes	No	Yes	13	114020	2	0
CDH8	P55286	1006	C0004352	Autistic Disorder	Yes	Yes	No	No	No	No	No	-	603008	9	0
CDH9	Q9ULB4	1007	C0004352	Autistic Disorder	Yes	Yes	No	No	No	No	No	2	609974	8	0
CDK5	Q00535	1020	C0004352	Autistic Disorder	Yes	Yes	No	Yes	No	No	Yes	1	123831	5	0
CDKAL1	Q5VV42	54901	C0004352	Autistic Disorder	Yes	Yes	No	No	Yes	No	Yes	1	611259	7	0
CDKL5	O76039	6792	C0004352	Autistic Disorder	Yes	Yes	No	Yes	No	No	No	428	300203	172	29
CELF4	Q9BZC1	56853	C1510586	Autism Spectrum Disorders	Yes	Yes	No	No	No	No	Yes	2	612679	5	0
CELF6	Q96J87	60677	C0004352	Autistic Disorder	No	Yes	No	No	No	No	Yes	-	612681	2	0
CEP128	Q6ZU80	145508	C1846135	Autistic features	Yes	Yes	No	No	No	No	No	1	-	10	0
CEP290	O15078	80184	C0004352	Autistic Disorder	Yes	Yes	No	No	No	No	No	249	610142	326	76
CEP41	Q9BYV8	95681	C1510586	Autism Spectrum Disorders	Yes	Yes	No	No	No	No	No	9	610523	137	7
CHD2	O14647	1106	C0856975	Autistic behavior	Yes	Yes	No	No	No	No	No	142	602119	214	28
CHD7	Q9P2D1	55636	C0004352	Autistic Disorder	Yes	Yes	Yes	No	No	No	No	390	608892	489	73
CHD8	Q9HCK8	57680	C0004352	Autistic Disorder	Yes	Yes	No	No	No	No	Yes	71	610528	79	11
CHDH	Q8NE62	55349	C1510586	Autism Spectrum Disorders	Yes	Yes	No	No	No	No	No	1	-	3	0
CHL1	O00533	10752	C0004352	Autistic Disorder	Yes	Yes	No	No	Yes	No	Yes	5	607416	59	0
CHRNA3	P32297	1136	C1510586	Autism Spectrum Disorders	Yes	Yes	No	Yes	Yes	No	No	7	118503	5	0
CHRNA4	P43681	1137	C0004352	Autistic Disorder	Yes	Yes	No	Yes	Yes	No	No	11	118504	209	46
CHRNA5	P30532	1138	C1510586	Autism Spectrum Disorders	Yes	Yes	No	No	Yes	No	No	-	118505	1	0
CHRNA7	P36544	1139	C0004352	Autistic Disorder	No	Yes	No	Yes	Yes	No	No	73	118511	68	0
CHRNB2	P17787	1141	C0004352	Autistic Disorder	Yes	Yes	No	Yes	Yes	No	No	9	118507	157	11
CHURC1	Q8WUH1	91612	C0004352	Autistic Disorder	Yes	Yes	No	No	No	No	No	-	608577	-	-
CIC	Q96RK0	23152	C1510586	Autism Spectrum Disorders	Yes	Yes	No	No	No	No	No	18	612082	22	3
CIRBP	Q14011	1153	C1510586	Autism Spectrum Disorders	Yes	Yes	No	No	No	No	No	-	602649	4	0
CLCN3	P51790	1182	C1510586	Autism Spectrum Disorders	Yes	Yes	No	Yes	No	No	Yes	1	600580	11	0
CLEC7A	Q9BXN2	64581	C1510586	Autism Spectrum Disorders	Yes	Yes	No	No	No	No	No	-	606264	3	0
CLIP1	P30622	6249	C0004352	Autistic Disorder	Yes	Yes	No	No	No	No	Yes	1	179838	18	2
CLIP2	Q9UDT6	7461	C0004352	Autistic Disorder	Yes	No	No	No	No	No	Yes	4	603432	8	0
CLK2	P49760	1196	C0004352	Autistic Disorder	No	Yes	No	Yes	No	No	Yes	-	602989	3	0
CLN8	Q9UBY8	2055	C1510586	Autism Spectrum Disorders	Yes	Yes	No	No	No	No	No	50	607837	119	12
CLOCK	O15516	9575	C0004352	Autistic Disorder	Yes	Yes	No	No	No	No	No	-	601851	2	0
CMAS	Q8NFW8	55907	C0004352	Autistic Disorder	Yes	Yes	No	No	No	No	Yes	-	603316	1	0
CMIP	Q8IY22	80790	C1510586	Autism Spectrum Disorders	Yes	Yes	No	No	No	No	No	-	610112	13	0
CNNM2	Q9H8M5	54805	C1510586	Autism Spectrum Disorders	Yes	Yes	Yes	No	No	No	No	7	607803	45	0
CNOT1	A5YKK6	23019	C1510586	Autism Spectrum Disorders	Yes	Yes	No	No	No	No	No	-	604917	10	0
CNR2	P34972	1269	C0004352	Autistic Disorder	No	Yes	No	Yes	No	No	No	-	605051	3	0
CNTF	P26441	1270	C0004352	Autistic Disorder	Yes	Yes	No	No	No	No	No	-	118945	1	0
CNTN3	Q9P232	5067	C0004352	Autistic Disorder	Yes	Yes	No	No	No	No	Yes	1	601325	6	0
CNTN4	Q8IWV2	152330	C0004352	Autistic Disorder	Yes	Yes	No	No	Yes	No	No	8	607280	139	0
CNTN5	O94779	53942	C1510586	Autism Spectrum Disorders	Yes	Yes	No	No	No	No	No	2	607219	20	0
CNTN6	Q9UQ52	27255	C1510586	Autism Spectrum Disorders	Yes	Yes	No	No	No	No	No	7	607220	112	0
CNTNAP1	P78357	8506	C0004352	Autistic Disorder	Yes	Yes	No	No	No	No	No	21	602346	7	1
CNTNAP2	Q9UHC6	26047	C0004352	Autistic Disorder	No	Yes	No	No	No	No	No	73	604569	571	72
CNTNAP5	Q8WYK1	129684	C0004352	Autistic Disorder	Yes	Yes	Yes	No	No	No	No	1	610519	7	0
COL4A1	P02462	1282	C1510586	Autism Spectrum Disorders	Yes	Yes	No	No	No	No	Yes	84	120130	141	27
COMP	P49747	1311	C1510586	Autism Spectrum Disorders	Yes	Yes	No	No	No	No	Yes	64	600310	57	7
COMT	P21964	1312	C0004352	Autistic Disorder	Yes	Yes	No	Yes	Yes	No	No	-	116790	19	0
COP1	Q8NHY2	64326	C0004352	Autistic Disorder	Yes	Yes	No	No	No	No	Yes	1	608067	4	0
CP	D6RE86	1356	C0004352	Autistic Disorder	Yes	Yes	No	No	No	No	Yes	71	117700	126	13
CREBBP	Q92793	1387	C0004352	Autistic Disorder	Yes	Yes	No	Yes	No	No	Yes	325	600140	153	22
CRK	P46108	1398	C0004352	Autistic Disorder	Yes	Yes	No	No	No	No	Yes	1	164762	6	0
CRKL	P46109	1399	C0004352	Autistic Disorder	Yes	Yes	No	No	No	No	No	1	602007	47	0
CS	O75390	1431	C0004352	Autistic Disorder	Yes	Yes	No	No	No	No	Yes	-	118950	-	-
CSDE1	O75534	7812	C0004352	Autistic Disorder	Yes	Yes	No	No	No	No	No	1	191510	1	0
CSF2	P04141	1437	C0004352	Autistic Disorder	No	Yes	No	No	No	No	Yes	-	138960	2	0
CSMD1	Q96PZ7	64478	C1510586	Autism Spectrum Disorders	Yes	Yes	No	No	Yes	No	Yes	16	608397	64	0
CSMD3	Q7Z407	114788	C0004352	Autistic Disorder	Yes	Yes	Yes	No	No	No	No	3	608399	16	0
CTNNB1	P35222	1499	C0004352	Autistic Disorder	Yes	Yes	Yes	Yes	Yes	No	Yes	117	116806	10	3
CTNND2	Q9UQB3	1501	C0004352	Autistic Disorder	Yes	Yes	No	No	No	No	Yes	14	604275	29	0
CTSD	P07339	1509	C0004352	Autistic Disorder	Yes	Yes	No	Yes	No	No	Yes	11	116840	149	28
CTTNBP2	Q8WZ74	83992	C1510586	Autism Spectrum Disorders	Yes	Yes	No	No	No	No	No	1	609772	5	0
CUEDC2	Q9H467	79004	C1510586	Autism Spectrum Disorders	Yes	Yes	No	No	No	No	No	-	614142	-	-
CUL7	Q14999	9820	C0004352	Autistic Disorder	Yes	Yes	No	No	No	No	Yes	32	609577	129	23
CUX1	Q13948	1523	C0004352	Autistic Disorder	Yes	Yes	No	No	No	No	Yes	9	116896	12	0
CX3CR1	P49238	1524	C1510586	Autism Spectrum Disorders	Yes	Yes	No	Yes	No	No	No	1	601470	-	-
CXCR6	O00574	10663	C1510586	Autism Spectrum Disorders	Yes	Yes	No	No	No	No	No	-	605163	2	0
CXXC1	Q9P0U4	30827	C0004352	Autistic Disorder	Yes	Yes	No	No	No	No	Yes	-	609150	2	0
CYFIP1	Q7L576	23191	C0004352	Autistic Disorder	Yes	Yes	No	No	No	No	Yes	-	606322	67	0
CYP19A1	P11511	1588	C0004352	Autistic Disorder	No	Yes	No	Yes	Yes	No	Yes	26	107910	59	4
CYP1B1	Q16678	1545	C1510586	Autism Spectrum Disorders	Yes	Yes	No	Yes	Yes	No	Yes	32	601771	122	12
CYP2C19	A0A087X125	1557	C1510586	Autism Spectrum Disorders	No	Yes	No	No	No	No	No	-	124020	11	0
CYP2D6	P10635	1565	C0004352	Autistic Disorder	No	Yes	No	Yes	Yes	No	Yes	-	124030	3	0
CYP2D7	A0A087X1C5	1564	C1510586	Autism Spectrum Disorders	No	Yes	No	No	No	No	No	-	-	1	0
DAB1	O75553	1600	C0004352	Autistic Disorder	Yes	Yes	No	No	No	No	Yes	2	603448	9	0
DAB2	P98082	1601	C0004352	Autistic Disorder	Yes	Yes	No	No	No	No	Yes	1	601236	2	0
DAO	P14920	1610	C0004352	Autistic Disorder	Yes	Yes	No	Yes	No	No	No	-	124050	4	0
DBH	P09172	1621	C0004352	Autistic Disorder	Yes	Yes	No	Yes	Yes	No	No	10	609312	95	11
DDC	P20711	1644	C0004352	Autistic Disorder	Yes	Yes	Yes	Yes	No	No	No	22	107930	50	3
DDIT3	P35638	1649	C1510586	Autism Spectrum Disorders	Yes	Yes	No	Yes	No	No	Yes	-	126337	-	-
DDR1	Q08345	780	C1510586	Autism Spectrum Disorders	No	Yes	No	Yes	No	No	Yes	-	600408	3	0
DEAF1	O75398	10522	C0004352	Autistic Disorder	Yes	Yes	No	No	No	No	Yes	28	602635	44	2
DGCR6	Q14129	8214	C0004352	Autistic Disorder	Yes	Yes	No	No	No	No	No	14	601279	18	0
DHCR24	Q15392	1718	C1510586	Autism Spectrum Disorders	Yes	Yes	No	No	No	No	Yes	8	606418	64	2
DHCR7	Q9UBM7	1717	C0004352	Autistic Disorder	Yes	Yes	No	Yes	No	No	No	112	602858	140	49
DHFR	P00374	1719	C0004352	Autistic Disorder	Yes	Yes	No	Yes	No	No	Yes	8	126060	121	0
DIAPH3	Q9NSV4	81624	C0004352	Autistic Disorder	Yes	Yes	Yes	No	No	No	Yes	1	614567	26	0
DIO2	Q92813	1734	C1510586	Autism Spectrum Disorders	Yes	Yes	No	No	No	No	No	-	601413	-	-
DIO3	P55073	1735	C1510586	Autism Spectrum Disorders	Yes	Yes	No	No	No	No	Yes	-	601038	1	0
DIP2A	Q14689	23181	C1510586	Autism Spectrum Disorders	Yes	Yes	No	No	No	No	No	-	607711	14	0
DISC1	Q9NRI5	27185	C0004352	Autistic Disorder	Yes	Yes	No	No	No	No	Yes	2	605210	8	0
DIXDC1	Q155Q3	85458	C0004352	Autistic Disorder	Yes	Yes	No	No	No	No	No	1	610493	3	0
DLD	P09622	1738	C0004352	Autistic Disorder	Yes	Yes	No	No	No	No	Yes	43	238331	60	10
DLG3	Q92796	1741	C0004352	Autistic Disorder	Yes	Yes	No	No	No	No	Yes	14	300189	29	3
DLG4	P78352	1742	C0004352	Autistic Disorder	Yes	Yes	Yes	Yes	No	No	Yes	21	602887	28	0
DLGAP2	Q9P1A6	9228	C0004352	Autistic Disorder	Yes	Yes	No	No	No	No	No	4	605438	21	0
DLX1	P56177	1745	C0004352	Autistic Disorder	Yes	Yes	No	No	No	No	Yes	-	600029	2	0
DLX2	Q07687	1746	C0004352	Autistic Disorder	Yes	Yes	No	No	No	No	No	-	126255	2	0
DLX6	G3V471	1750	C0004352	Autistic Disorder	Yes	Yes	No	No	No	No	No	-	600030	1	0
DMD	B4DSV7	1756	C0004352	Autistic Disorder	Yes	Yes	No	No	No	No	Yes	1495	300377	1048	243
DNAAF3	Q8N9W5	352909	C0004352	Autistic Disorder	Yes	Yes	No	No	No	No	No	17	614566	79	9
DNAAF4	Q8WXU2	161582	C0004352	Autistic Disorder	Yes	Yes	No	No	No	No	No	24	608706	45	0
DNASE1	P24855	1773	C1510586	Autism Spectrum Disorders	Yes	Yes	No	Yes	No	No	Yes	-	125505	25	0
DNASE1L3	Q13609	1776	C0004352	Autistic Disorder	Yes	Yes	No	No	No	No	No	2	602244	2	0
DNER	Q8NFT8	92737	C0004352	Autistic Disorder	Yes	Yes	No	No	No	No	No	1	607299	13	0
DNM1	Q05193	1759	C0856975	Autistic behavior	Yes	Yes	No	No	No	No	Yes	32	602377	76	5
DNMT3A	Q9Y6K1	1788	C0004352	Autistic Disorder	Yes	Yes	Yes	Yes	Yes	No	Yes	63	602769	32	7
DNMT3B	Q9UBC3	1789	C1510586	Autism Spectrum Disorders	Yes	Yes	Yes	Yes	No	No	Yes	19	602900	143	19
DNTT	P04053	1791	C0004352	Autistic Disorder	No	Yes	No	Yes	No	No	Yes	-	187410	-	-
DOCK4	Q8N1I0	9732	C0004352	Autistic Disorder	Yes	Yes	No	No	No	No	No	3	607679	21	0
DPP10	Q8N608	57628	C1510586	Autism Spectrum Disorders	Yes	Yes	No	No	No	No	No	3	608209	5	0
DPP4	P27487	1803	C0004352	Autistic Disorder	Yes	Yes	No	Yes	No	No	No	-	102720	1	0
DPP6	P42658	1804	C1510586	Autism Spectrum Disorders	Yes	Yes	No	No	No	No	Yes	9	126141	25	1
DPYD	Q12882	1806	C0004352	Autistic Disorder	Yes	Yes	No	Yes	Yes	No	Yes	63	612779	117	11
DPYSL2	Q16555	1808	C0004352	Autistic Disorder	Yes	Yes	No	No	No	No	Yes	1	602463	2	0
DRD1	P21728	1812	C0004352	Autistic Disorder	Yes	Yes	No	Yes	Yes	No	No	-	126449	1	0
DRD2	P14416	1813	C0004352	Autistic Disorder	Yes	Yes	No	Yes	Yes	No	No	2	126450	12	1
DRD3	X5D2G4	1814	C0004352	Autistic Disorder	Yes	Yes	No	No	Yes	No	No	-	126451	11	0
DRD4	P21917	1815	C0004352	Autistic Disorder	Yes	Yes	No	Yes	No	No	Yes	1	126452	6	0
DRD5	P21918	1816	C1510586	Autism Spectrum Disorders	Yes	Yes	No	Yes	No	No	No	-	126453	14	0
DRP2	Q13474	1821	C0004352	Autistic Disorder	Yes	Yes	No	No	No	No	No	2	300052	13	0
DSCAM	O60469	1826	C0004352	Autistic Disorder	Yes	Yes	No	No	No	No	No	8	602523	6	0
DUSP15	Q9H1R2	128853	C0004352	Autistic Disorder	Yes	Yes	No	No	No	No	No	-	616776	2	0
DYM	Q7RTS9	54808	C0004352	Autistic Disorder	Yes	Yes	Yes	No	No	No	No	22	607461	40	9
DYRK1A	Q13627	1859	C0004352	Autistic Disorder	Yes	Yes	No	Yes	No	No	Yes	123	600855	85	13
EDNRA	P25101	1909	C1510586	Autism Spectrum Disorders	Yes	Yes	No	Yes	Yes	No	Yes	2	131243	6	0
EGF	P01133	1950	C0004352	Autistic Disorder	Yes	Yes	No	No	No	No	Yes	1	131530	75	9
EGR2	P11161	1959	C0004352	Autistic Disorder	Yes	Yes	No	No	No	No	Yes	12	129010	105	11
EHD1	Q9H4M9	10938	C0004352	Autistic Disorder	Yes	Yes	No	No	No	No	No	-	605888	2	0
EHMT1	Q9H9B1	79813	C0004352	Autistic Disorder	Yes	Yes	Yes	Yes	No	No	Yes	121	607001	252	48
EHMT2	Q96KQ7	10919	C1510586	Autism Spectrum Disorders	No	Yes	No	Yes	No	No	Yes	-	604599	2	0
EIF3A	Q14152	8661	C0004352	Autistic Disorder	Yes	Yes	No	No	Yes	No	Yes	-	602039	2	0
EIF4E	P06730	1977	C0004352	Autistic Disorder	Yes	Yes	No	Yes	No	No	Yes	-	133440	4	0
EIF4EBP2	Q13542	1979	C0004352	Autistic Disorder	Yes	Yes	No	No	No	No	Yes	-	602224	2	0
ELN	P15502	2006	C0004352	Autistic Disorder	Yes	Yes	No	No	No	No	Yes	106	130160	94	26
ELP4	Q96EB1	26610	C1510586	Autism Spectrum Disorders	Yes	Yes	No	No	No	No	No	39	606985	69	0
EN2	P19622	2020	C0004352	Autistic Disorder	Yes	Yes	No	No	No	No	Yes	-	131310	4	0
ENPEP	Q07075	2028	C0004352	Autistic Disorder	Yes	Yes	No	Yes	No	No	No	1	138297	-	-
EP300	Q09472	2033	C0004352	Autistic Disorder	Yes	Yes	No	Yes	No	No	Yes	110	602700	97	11
EPHB2	P29323	2048	C0004352	Autistic Disorder	Yes	Yes	No	Yes	No	No	Yes	3	600997	4	0
EPS8	Q12929	2059	C0004352	Autistic Disorder	Yes	Yes	Yes	No	No	No	No	2	600206	11	4
ERBB4	Q15303	2066	C0004352	Autistic Disorder	Yes	Yes	No	Yes	No	No	Yes	13	600543	16	0
ERG	P11308	2078	C0004352	Autistic Disorder	Yes	Yes	Yes	Yes	No	No	Yes	5	165080	3	0
ERVW-1	Q9UQF0	30816	C1510586	Autism Spectrum Disorders	Yes	Yes	No	No	No	No	Yes	-	604659	1	0
ESR2	Q92731	2100	C0004352	Autistic Disorder	Yes	Yes	Yes	Yes	Yes	No	Yes	1	601663	4	0
ETF1	P62495	2107	C1510586	Autism Spectrum Disorders	Yes	Yes	No	No	No	No	No	1	600285	2	0
EXT1	Q16394	2131	C0004352	Autistic Disorder	Yes	Yes	No	No	No	No	Yes	234	608177	70	7
F2	P00734	2147	C1510586	Autism Spectrum Disorders	Yes	Yes	No	Yes	No	No	Yes	17	176930	38	14
F2RL1	D6RJH3	2150	C0004352	Autistic Disorder	Yes	Yes	No	No	No	No	No	-	600933	2	0
FAAH	O00519	2166	C0004352	Autistic Disorder	Yes	Yes	No	Yes	No	No	No	-	602935	7	0
FABP3	P05413	2170	C1510586	Autism Spectrum Disorders	Yes	Yes	No	Yes	No	No	Yes	-	134651	3	0
FABP5	Q01469	2171	C1510586	Autism Spectrum Disorders	Yes	Yes	No	Yes	No	No	No	-	605168	2	0
FABP7	O15540	2173	C1510586	Autism Spectrum Disorders	Yes	Yes	No	No	No	No	No	-	602965	2	0
FAM107B	Q9H098	83641	C0004352	Autistic Disorder	Yes	No	Yes	No	No	No	No	-	-	2	0
FAM120C	F8W881	54954	C0004352	Autistic Disorder	Yes	No	No	No	No	No	No	4	300741	4	0
FAM135B	Q49AJ0	51059	C0004352	Autistic Disorder	Yes	Yes	No	No	No	No	No	1	-	3	0
FAM43A	Q8N2R8	131583	C0004352	Autistic Disorder	Yes	No	No	No	No	No	No	-	-	5	0
FAN1	Q9Y2M0	22909	C0004352	Autistic Disorder	Yes	Yes	No	No	No	No	Yes	14	613534	47	3
FAP	Q12884	2191	C0004352	Autistic Disorder	Yes	Yes	No	Yes	No	No	No	-	600403	1	0
FARP2	O94887	9855	C0004352	Autistic Disorder	Yes	Yes	No	No	No	No	No	3	617586	13	0
FBXO15	Q8NCQ5	201456	C0004352	Autistic Disorder	Yes	Yes	No	No	No	No	No	-	609093	5	0
FBXO31	Q5XUX0	79791	C1510586	Autism Spectrum Disorders	Yes	Yes	Yes	No	No	No	No	1	609102	17	0
FBXO40	Q9UH90	51725	C0004352	Autistic Disorder	Yes	Yes	No	No	No	No	No	-	609107	-	-
FCRL6	Q6DN72	343413	C0004352	Autistic Disorder	Yes	No	No	No	No	No	No	-	613562	-	-
FER	P16591	2241	C0004352	Autistic Disorder	Yes	Yes	Yes	Yes	No	No	No	1	176942	7	0
FEZF2	Q8TBJ5	55079	C1510586	Autism Spectrum Disorders	Yes	Yes	No	No	No	No	No	-	607414	2	0
FGFR1	P11362	2260	C1510586	Autism Spectrum Disorders	Yes	Yes	Yes	Yes	No	No	Yes	97	136350	129	20
FHIT	P49789	2272	C1510586	Autism Spectrum Disorders	Yes	Yes	No	Yes	Yes	No	Yes	6	601153	24	0
FKBP5	Q13451	2289	C1510586	Autism Spectrum Disorders	Yes	Yes	No	Yes	Yes	No	Yes	-	602623	-	-
FLCN	Q8NFG4	201163	C0004352	Autistic Disorder	Yes	Yes	No	No	No	No	Yes	195	607273	441	47
FMR1	Q06787	2332	C0004352	Autistic Disorder	Yes	Yes	No	No	No	No	Yes	17	309550	16	1
FOXC1	Q12948	2296	C1510586	Autism Spectrum Disorders	Yes	Yes	No	No	No	No	Yes	60	601090	43	5
FOXE3	Q13461	2301	C1510586	Autism Spectrum Disorders	Yes	Yes	No	No	No	No	No	12	601094	45	2
FOXF1	Q12946	2294	C1510586	Autism Spectrum Disorders	Yes	Yes	No	No	No	No	No	35	601089	13	1
FOXG1	P55316	2290	C0004352	Autistic Disorder	Yes	Yes	No	No	No	No	Yes	136	164874	57	29
FOXN1	O15353	8456	C0004352	Autistic Disorder	No	Yes	No	No	No	No	Yes	20	600838	132	10
FOXP1	Q9H334	27086	C0004352	Autistic Disorder	Yes	Yes	Yes	No	No	No	No	81	605515	78	6
FOXP2	O15409	93986	C0004352	Autistic Disorder	Yes	Yes	No	No	No	No	No	40	605317	93	4
FRMPD4	Q14CM0	9758	C0004352	Autistic Disorder	Yes	Yes	No	No	No	No	No	8	300838	37	3
FURIN	P09958	5045	C1510586	Autism Spectrum Disorders	Yes	Yes	No	Yes	No	No	Yes	-	136950	5	0
FXR1	P51114	8087	C0004352	Autistic Disorder	Yes	Yes	No	No	No	No	Yes	1	600819	1	0
FXR2	P51116	9513	C0004352	Autistic Disorder	Yes	Yes	No	No	No	No	No	-	605339	4	0
GABBR1	Q9UBS5	2550	C0004352	Autistic Disorder	No	Yes	No	Yes	No	No	No	-	603540	3	0
GABBR2	O75899	9568	C0004352	Autistic Disorder	Yes	Yes	No	Yes	No	No	No	5	607340	89	0
GABRA1	P14867	2554	C0004352	Autistic Disorder	Yes	Yes	No	Yes	Yes	No	No	31	137160	150	23
GABRA2	P47869	2555	C0004352	Autistic Disorder	Yes	Yes	Yes	Yes	Yes	No	No	6	137140	4	1
GABRA3	P34903	2556	C0004352	Autistic Disorder	Yes	Yes	No	Yes	No	No	Yes	1	305660	7	0
GABRA4	P48169	2557	C0004352	Autistic Disorder	Yes	Yes	No	Yes	No	No	No	-	137141	1	0
GABRA5	P31644	2558	C0004352	Autistic Disorder	Yes	Yes	No	Yes	No	No	No	5	137142	4	0
GABRB1	P18505	2560	C0004352	Autistic Disorder	Yes	Yes	No	Yes	Yes	No	No	3	137190	4	0
GABRB2	P47870	2561	C0004352	Autistic Disorder	Yes	Yes	No	Yes	No	No	No	21	600232	63	3
GABRB3	P28472	2562	C0004352	Autistic Disorder	Yes	Yes	No	Yes	No	No	No	38	137192	70	8
GABRD	O14764	2563	C0004352	Autistic Disorder	Yes	Yes	No	Yes	No	No	No	1	137163	80	3
GABRG1	Q8N1C3	2565	C0004352	Autistic Disorder	Yes	Yes	No	Yes	No	No	No	-	137166	5	0
GAD1	Q99259	2571	C0004352	Autistic Disorder	Yes	Yes	No	No	No	No	No	2	605363	55	4
GAD2	Q05329	2572	C0004352	Autistic Disorder	Yes	Yes	Yes	No	No	No	No	-	138275	1	0
GALNT10	Q86SR1	55568	C1510586	Autism Spectrum Disorders	Yes	Yes	No	No	No	No	No	-	608043	1	0
GALNT14	Q96FL9	79623	C0004352	Autistic Disorder	Yes	Yes	No	No	Yes	No	No	1	608225	4	0
GAN	Q9H2C0	8139	C1510586	Autism Spectrum Disorders	Yes	Yes	No	No	No	No	No	24	605379	252	13
GATM	P50440	2628	C0004352	Autistic Disorder	Yes	Yes	Yes	No	No	No	No	12	602360	95	10
GC	P02774	2638	C0004352	Autistic Disorder	No	Yes	No	Yes	Yes	No	Yes	-	139200	4	0
GDI1	P31150	2664	C1510586	Autism Spectrum Disorders	Yes	Yes	No	No	No	No	No	10	300104	19	2
GEM	P55040	2669	C0004352	Autistic Disorder	Yes	Yes	No	No	No	No	No	-	600164	1	0
GFAP	P14136	2670	C1510586	Autism Spectrum Disorders	Yes	Yes	No	No	No	No	Yes	116	137780	44	0
GH1	P01241	2688	C0004352	Autistic Disorder	Yes	Yes	Yes	No	No	No	No	25	139250	37	5
GHR	P10912	2690	C0004352	Autistic Disorder	Yes	Yes	No	Yes	No	No	Yes	37	600946	74	11
GIGYF2	Q6Y7W6	26058	C1510586	Autism Spectrum Disorders	Yes	Yes	No	Yes	No	No	No	11	612003	68	0
GJA1	P17302	2697	C0004352	Autistic Disorder	Yes	Yes	No	No	No	No	Yes	35	121014	60	15
GJA5	P36382	2702	C0004352	Autistic Disorder	Yes	Yes	No	No	No	No	Yes	8	121013	69	0
GJA8	P48165	2703	C0004352	Autistic Disorder	No	Yes	No	No	No	No	No	28	600897	40	1
GLO1	Q04760	2739	C0004352	Autistic Disorder	Yes	Yes	No	Yes	No	No	No	-	138750	2	0
GLUL	P15104	2752	C0004352	Autistic Disorder	Yes	Yes	No	Yes	No	No	Yes	4	138290	103	1
GNB1L	Q9BYB4	54584	C0004352	Autistic Disorder	Yes	Yes	No	No	No	No	No	1	610778	15	0
GPHN	Q9NQX3	10243	C1510586	Autism Spectrum Disorders	Yes	Yes	No	No	No	No	No	18	603930	81	1
GPR155	Q7Z3F1	151556	C0004352	Autistic Disorder	Yes	Yes	No	No	No	No	No	-	-	3	0
GPR37	O15354	2861	C0004352	Autistic Disorder	Yes	Yes	No	No	No	No	No	-	602583	1	0
GPR42	O15529	2866	C1510586	Autism Spectrum Disorders	No	Yes	No	No	No	No	No	-	603822	4	0
GPR50	Q13585	9248	C1510586	Autism Spectrum Disorders	Yes	Yes	No	No	No	No	No	-	300207	4	0
GPX1	P07203	2876	C0004352	Autistic Disorder	Yes	Yes	No	No	No	No	Yes	-	138320	1	0
GRIA1	P42261	2890	C0004352	Autistic Disorder	Yes	Yes	Yes	Yes	No	No	No	-	138248	3	0
GRIA2	P42262	2891	C0004352	Autistic Disorder	Yes	Yes	No	Yes	No	No	No	7	138247	5	0
GRIK2	Q13002	2898	C0004352	Autistic Disorder	Yes	Yes	No	Yes	No	No	No	4	138244	21	1
GRIK4	Q16099	2900	C0004352	Autistic Disorder	Yes	Yes	Yes	Yes	Yes	No	No	8	600282	3	0
GRIN2A	Q12879	2903	C0004352	Autistic Disorder	Yes	Yes	No	Yes	Yes	No	No	109	138253	443	52
GRIN2B	Q13224	2904	C0004352	Autistic Disorder	Yes	Yes	No	Yes	Yes	No	No	119	138252	187	45
GRIP1	Q9Y3R0	23426	C0004352	Autistic Disorder	Yes	Yes	No	No	No	No	Yes	6	604597	83	8
GRM3	Q14832	2913	C1510586	Autism Spectrum Disorders	Yes	Yes	No	Yes	Yes	No	No	-	601115	4	0
GRM5	P41594	2915	C0004352	Autistic Disorder	Yes	Yes	No	Yes	No	No	No	-	604102	4	0
GRM7	Q14831	2917	C1510586	Autism Spectrum Disorders	Yes	Yes	Yes	Yes	Yes	No	No	15	604101	24	0
GRM8	O00222	2918	C0004352	Autistic Disorder	Yes	Yes	No	Yes	No	No	No	2	601116	5	0
GRP	P07492	2922	C1510586	Autism Spectrum Disorders	Yes	Yes	No	No	No	No	Yes	-	137260	5	0
GRPR	P30550	2925	C0004352	Autistic Disorder	No	Yes	No	Yes	No	No	Yes	-	305670	12	0
GSPT2	Q8IYD1	23708	C0004352	Autistic Disorder	Yes	Yes	No	No	No	No	Yes	1	300418	6	0
GSTM1	P09488	2944	C0004352	Autistic Disorder	Yes	Yes	No	No	Yes	No	Yes	-	138350	1	0
GSTM5	P46439	2949	C0004352	Autistic Disorder	Yes	Yes	No	No	No	No	No	-	138385	1	0
GSTP1	P09211	2950	C0004352	Autistic Disorder	Yes	Yes	No	Yes	Yes	No	Yes	1	134660	3	0
GTF2I	P78347	2969	C0004352	Autistic Disorder	Yes	Yes	No	No	No	No	Yes	81	601679	8	0
GTF2IRD1	Q9UHL9	9569	C0004352	Autistic Disorder	Yes	Yes	No	No	No	No	Yes	3	604318	7	0
GUCY1A2	P33402	2977	C0004352	Autistic Disorder	Yes	Yes	No	Yes	No	No	No	1	601244	4	0
GZMB	P10144	3002	C0004352	Autistic Disorder	Yes	Yes	No	Yes	No	No	Yes	-	123910	1	0
HAGH	Q16775	3029	C1510586	Autism Spectrum Disorders	Yes	Yes	No	No	No	No	No	2	138760	7	0
HCAR3	P49019	8843	C1510586	Autism Spectrum Disorders	No	Yes	No	Yes	No	No	No	-	606039	3	0
HCN1	O60741	348980	C1510586	Autism Spectrum Disorders	Yes	Yes	No	Yes	No	No	Yes	19	602780	130	10
HDLBP	A0A024R4E5	3069	C0004352	Autistic Disorder	Yes	Yes	No	No	No	No	Yes	2	142695	10	0
HEPACAM	Q14CZ8	220296	C0004352	Autistic Disorder	Yes	Yes	No	No	No	No	Yes	14	611642	69	4
HERC2	O95714	8924	C1510586	Autism Spectrum Disorders	No	Yes	No	No	No	No	Yes	155	605837	64	1
HEY1	Q9Y5J3	23462	C1510586	Autism Spectrum Disorders	Yes	Yes	No	No	No	No	Yes	-	602953	1	0
HFE	Q30201	3077	C1510586	Autism Spectrum Disorders	Yes	Yes	No	No	Yes	No	Yes	13	613609	54	7
HGF	P14210	3082	C1510586	Autism Spectrum Disorders	Yes	Yes	No	Yes	No	No	Yes	4	142409	28	9
HIP1	O00291	3092	C0004352	Autistic Disorder	Yes	Yes	No	No	No	No	Yes	-	601767	17	0
HIVEP2	P31629	3097	C0856975	Autistic behavior	Yes	Yes	No	No	No	No	No	21	143054	22	1
HLA-A	P30443	3105	C0004352	Autistic Disorder	No	Yes	No	No	No	No	No	-	142800	3	0
HLA-B	P01889	3106	C1510586	Autism Spectrum Disorders	No	Yes	No	No	No	No	No	1	142830	3	0
HLA-DMB	P28068	3109	C1510586	Autism Spectrum Disorders	No	Yes	No	No	No	No	No	-	142856	-	-
HLA-DQA2	P01906	3117	C1510586	Autism Spectrum Disorders	No	Yes	No	No	No	No	No	-	613503	-	-
HLA-DQB1	P01920	3119	C1510586	Autism Spectrum Disorders	No	Yes	No	No	No	No	No	-	604305	2	0
HLA-DRB1	P01912	3123	C0004352	Autistic Disorder	No	Yes	No	No	No	No	No	-	142857	2	0
HLA-DRB3	P79483	3125	C1510586	Autism Spectrum Disorders	No	Yes	No	Yes	No	No	No	NA	NA	NA	NA
HLA-DRB5	Q30154	3127	C1510586	Autism Spectrum Disorders	Yes	Yes	No	No	No	No	No	-	604776	1	0
HLA-G	P17693	3135	C0004352	Autistic Disorder	No	Yes	No	No	No	No	No	-	142871	1	0
HMGN1	P05114	3150	C0004352	Autistic Disorder	Yes	Yes	No	No	No	No	No	-	163920	3	0
HNF1B	P35680	6928	C0004352	Autistic Disorder	No	Yes	No	No	Yes	No	Yes	203	189907	106	19
HNRNPH2	P55795	3188	C0856975	Autistic behavior	Yes	Yes	Yes	No	No	No	No	4	300610	12	0
HOMER1	Q86YM7	9456	C0004352	Autistic Disorder	Yes	Yes	No	No	No	No	Yes	-	604798	13	0
HOXA1	A0A2R8Y4R9	3198	C0004352	Autistic Disorder	No	Yes	No	No	No	No	No	4	142955	42	4
HOXB1	P14653	3211	C0004352	Autistic Disorder	No	Yes	No	No	No	No	Yes	3	142968	4	0
HOXD11	P31277	3237	C0004352	Autistic Disorder	No	Yes	No	No	No	No	No	-	142986	1	0
HPD	A0A0B4J1R4	3242	C0004352	Autistic Disorder	Yes	Yes	No	No	No	No	No	9	609695	38	10
HRAS	P01112	3265	C0004352	Autistic Disorder	No	Yes	No	Yes	No	No	Yes	44	190020	120	4
HSD17B6	O14756	8630	C0004352	Autistic Disorder	Yes	Yes	No	No	No	No	Yes	-	606623	1	0
HSPE1-MOB4	S4R3N1	100529241	C1510586	Autism Spectrum Disorders	No	No	No	No	No	No	No	-	-	1	0
HTN1	P15515	3346	C0004352	Autistic Disorder	No	Yes	No	No	No	No	No	-	142701	5	0
HTR1B	P28222	3351	C0004352	Autistic Disorder	Yes	Yes	Yes	Yes	Yes	No	No	-	182131	3	0
HTR1D	P28221	3352	C0004352	Autistic Disorder	Yes	Yes	No	Yes	No	No	No	-	182133	3	0
HTR2A	P28223	3356	C0004352	Autistic Disorder	Yes	Yes	No	Yes	Yes	No	Yes	-	182135	1	0
HTR3A	P46098	3359	C0004352	Autistic Disorder	Yes	Yes	No	Yes	Yes	No	No	-	182139	1	0
HTR3C	Q8WXA8	170572	C0004352	Autistic Disorder	No	Yes	No	Yes	No	No	No	-	610121	2	0
HTR4	Q13639	3360	C0004352	Autistic Disorder	Yes	Yes	No	Yes	No	No	No	1	602164	2	0
HTR5A	P47898	3361	C0004352	Autistic Disorder	Yes	Yes	No	Yes	No	No	No	-	601305	6	0
HTT	P42858	3064	C0004352	Autistic Disorder	Yes	Yes	No	Yes	No	No	Yes	7	613004	11	1
HYDIN	Q4G0P3	54768	C0004352	Autistic Disorder	Yes	Yes	No	No	No	No	No	11	610812	23	0
ICA1	Q05084	3382	C1510586	Autism Spectrum Disorders	Yes	Yes	Yes	No	No	No	Yes	-	147625	3	0
IFNG	P01579	3458	C0004352	Autistic Disorder	No	Yes	No	No	Yes	No	No	2	147570	16	0
IGF1	P05019	3479	C0004352	Autistic Disorder	No	Yes	No	No	No	No	Yes	7	147440	105	1
IGF2	P01344	3481	C0004352	Autistic Disorder	Yes	Yes	No	No	No	No	Yes	10	147470	15	0
IGFBP3	P17936	3486	C0004352	Autistic Disorder	Yes	Yes	No	Yes	No	No	Yes	-	146732	1	0
IL10	P22301	3586	C0004352	Autistic Disorder	Yes	Yes	No	No	Yes	No	Yes	1	124092	10	1
IL13	A0A087WW07	3596	C0004352	Autistic Disorder	No	Yes	No	No	No	No	No	-	147683	2	0
IL15	P40933	3600	C0004352	Autistic Disorder	Yes	Yes	No	No	No	No	No	-	600554	3	0
IL17A	Q16552	3605	C0004352	Autistic Disorder	No	Yes	No	Yes	Yes	No	Yes	-	603149	1	0
IL18	Q14116	3606	C0004352	Autistic Disorder	Yes	Yes	No	No	Yes	No	Yes	-	600953	2	0
IL1A	P01583	3552	C1510586	Autism Spectrum Disorders	No	Yes	No	Yes	Yes	No	No	-	147760	-	-
IL1B	P01584	3553	C1510586	Autism Spectrum Disorders	Yes	Yes	No	Yes	Yes	No	Yes	-	147720	-	-
IL1RAPL1	Q9NZN1	11141	C0004352	Autistic Disorder	Yes	Yes	No	No	No	No	No	22	300206	53	0
IL1RAPL2	Q9NP60	26280	C0004352	Autistic Disorder	No	Yes	No	No	No	No	No	4	300277	7	0
IL1RN	P18510	3557	C0004352	Autistic Disorder	Yes	Yes	No	Yes	Yes	No	No	7	147679	45	3
IL2	P60568	3558	C0004352	Autistic Disorder	No	Yes	No	Yes	Yes	No	Yes	-	147680	-	-
IL4	P05112	3565	C0004352	Autistic Disorder	Yes	Yes	No	No	No	No	Yes	-	147780	2	0
IL5	P05113	3567	C0004352	Autistic Disorder	No	Yes	No	Yes	No	No	Yes	-	147850	2	0
IL6	P05231	3569	C0004352	Autistic Disorder	Yes	Yes	No	Yes	Yes	No	Yes	-	147620	4	0
IMMP2L	Q96T52	83943	C0004352	Autistic Disorder	Yes	Yes	No	No	No	No	No	2	605977	28	0
IMPACT	Q9P2X3	55364	C1510586	Autism Spectrum Disorders	Yes	Yes	No	No	No	No	Yes	-	615319	3	0
INPP1	P49441	3628	C0004352	Autistic Disorder	Yes	Yes	Yes	No	No	No	No	-	147263	1	0
INS	P01308	3630	C1510586	Autism Spectrum Disorders	No	Yes	No	No	No	No	Yes	39	176730	21	4
IQGAP3	Q86VI3	128239	C1510586	Autism Spectrum Disorders	Yes	Yes	No	No	No	No	Yes	1	-	3	0
IQSEC2	Q5JU85	23096	C0004352	Autistic Disorder	Yes	Yes	No	No	No	No	No	96	300522	122	23
IRS2	Q9Y4H2	8660	C1510586	Autism Spectrum Disorders	Yes	Yes	No	No	No	No	Yes	-	600797	7	0
ITGA4	P13612	3676	C0004352	Autistic Disorder	Yes	Yes	No	Yes	No	No	Yes	6	192975	38	1
ITGA6	P23229	3655	C0004352	Autistic Disorder	Yes	Yes	No	No	No	No	Yes	4	147556	71	6
ITGAV	P06756	3685	C0004352	Autistic Disorder	Yes	Yes	No	Yes	No	No	Yes	-	193210	4	0
ITGB3	P05106	3690	C0004352	Autistic Disorder	Yes	Yes	No	Yes	No	No	Yes	53	173470	71	10
ITIH3	Q06033	3699	C1510586	Autism Spectrum Disorders	Yes	Yes	No	No	Yes	No	No	-	146650	1	0
ITPR1	Q14643	3708	C1510586	Autism Spectrum Disorders	Yes	Yes	Yes	Yes	No	No	Yes	46	147265	179	19
ITPR3	Q14573	3710	C0004352	Autistic Disorder	Yes	Yes	No	Yes	No	No	No	-	147267	4	0
JAKMIP1	Q96N16	152789	C0004352	Autistic Disorder	Yes	Yes	No	No	No	No	No	2	611195	4	0
JARID2	Q92833	3720	C1510586	Autism Spectrum Disorders	Yes	Yes	Yes	No	No	No	No	-	601594	14	0
JMJD1C	Q15652	221037	C0004352	Autistic Disorder	Yes	Yes	No	No	No	No	No	6	604503	321	1
KATNAL2	Q8IYT4	83473	C0004352	Autistic Disorder	Yes	Yes	Yes	No	No	No	No	1	614697	22	0
KCNAB2	Q13303	8514	C0004352	Autistic Disorder	Yes	Yes	No	No	No	No	Yes	2	601142	6	1
KCND2	Q9NZV8	3751	C0004352	Autistic Disorder	Yes	Yes	No	Yes	No	No	Yes	-	605410	39	0
KCNJ1	P48048	3758	C0004352	Autistic Disorder	Yes	Yes	No	Yes	No	No	Yes	18	600359	47	8
KCNJ10	P78508	3766	C1510586	Autism Spectrum Disorders	Yes	Yes	No	No	No	No	Yes	15	602208	140	24
KCNMA1	Q12791	3778	C0004352	Autistic Disorder	Yes	Yes	No	Yes	Yes	No	Yes	16	600150	214	29
KCTD13	Q8WZ19	253980	C0004352	Autistic Disorder	Yes	Yes	No	No	No	No	No	1	608947	12	0
KDM3B	Q7LBC6	51780	C1510586	Autism Spectrum Disorders	Yes	Yes	No	No	No	No	No	9	609373	3	0
KDM5C	P41229	8242	C0004352	Autistic Disorder	Yes	Yes	No	Yes	No	No	No	64	314690	49	6
KIAA0319	Q5VV43	9856	C1510586	Autism Spectrum Disorders	Yes	Yes	No	No	No	No	No	-	609269	2	0
KIR3DL1	P43629	3811	C0004352	Autistic Disorder	No	Yes	No	No	No	No	No	1	604946	6	1
KIRREL3	Q8IZU9	84623	C1510586	Autism Spectrum Disorders	Yes	Yes	No	No	No	No	No	8	607761	26	2
KMT2C	Q8NEZ4	58508	C1510586	Autism Spectrum Disorders	Yes	Yes	No	No	No	No	Yes	35	606833	50	2
KMT5B	Q4FZB7	51111	C1510586	Autism Spectrum Disorders	Yes	Yes	Yes	Yes	No	No	No	14	610881	13	0
KNG1	P01042	3827	C1510586	Autism Spectrum Disorders	No	Yes	No	Yes	No	No	Yes	1	612358	1	0
L1CAM	P32004	3897	C1510586	Autism Spectrum Disorders	Yes	Yes	No	No	No	No	No	101	308840	80	15
LAMA1	P25391	284217	C0004352	Autistic Disorder	Yes	Yes	No	No	No	No	No	37	150320	55	7
LAMB1	P07942	3912	C0004352	Autistic Disorder	Yes	Yes	No	No	No	No	Yes	7	150240	35	5
LAMC2	Q13753	3918	C0004352	Autistic Disorder	Yes	Yes	No	No	No	No	No	73	150292	89	23
LAMC3	Q9Y6N6	10319	C1510586	Autism Spectrum Disorders	Yes	Yes	No	No	No	No	No	9	604349	52	19
LASP1	Q14847	3927	C0004352	Autistic Disorder	Yes	Yes	No	No	No	No	Yes	-	602920	2	0
LEP	P41159	3952	C0004352	Autistic Disorder	No	Yes	No	No	No	No	Yes	5	164160	62	2
LIG4	P49917	3981	C1510586	Autism Spectrum Disorders	Yes	Yes	No	No	No	No	Yes	26	601837	143	9
LIMK1	P53667	3984	C0004352	Autistic Disorder	Yes	Yes	No	Yes	No	No	Yes	2	601329	4	0
LIN7B	Q9HAP6	64130	C1510586	Autism Spectrum Disorders	Yes	Yes	No	No	No	No	No	-	612331	1	0
LIPG	Q9Y5X9	9388	C0004352	Autistic Disorder	Yes	Yes	No	Yes	No	No	Yes	-	603684	3	0
LMX1B	O60663	4010	C0004352	Autistic Disorder	Yes	Yes	No	No	No	No	Yes	47	602575	117	1
LPAR2	Q9HBW0	9170	C1510586	Autism Spectrum Disorders	Yes	Yes	No	Yes	No	No	No	-	605110	3	0
LRFN2	Q9ULH4	57497	C1510586	Autism Spectrum Disorders	Yes	Yes	No	No	No	No	No	-	612808	-	-
LRP2	P98164	4036	C0004352	Autistic Disorder	Yes	Yes	No	No	No	No	Yes	28	600073	274	46
LRP8	Q14114	7804	C0004352	Autistic Disorder	Yes	Yes	No	No	No	No	Yes	-	602600	2	0
LRRN3	Q9H3W5	54674	C1510586	Autism Spectrum Disorders	Yes	Yes	No	No	No	No	No	-	-	7	0
LRRTM3	Q86VH5	347731	C1510586	Autism Spectrum Disorders	Yes	Yes	No	No	No	No	No	-	610869	6	0
LSG1	Q9H089	55341	C0004352	Autistic Disorder	Yes	Yes	No	No	No	No	No	-	610780	5	0
LTA	P01374	4049	C0004352	Autistic Disorder	No	Yes	No	No	No	No	No	-	153440	2	0
LXN	Q9BS40	56925	C0004352	Autistic Disorder	Yes	Yes	No	No	No	No	No	-	609305	9	0
LZTR1	Q8N653	8216	C0004352	Autistic Disorder	Yes	Yes	Yes	No	No	No	No	71	600574	162	7
MACROD2	A1Z1Q3	140733	C0004352	Autistic Disorder	Yes	Yes	Yes	No	No	No	Yes	6	611567	28	0
MAD1L1	Q9Y6D9	8379	C1510586	Autism Spectrum Disorders	Yes	Yes	No	No	No	No	Yes	6	602686	16	0
MAGED1	Q9Y5V3	9500	C0004352	Autistic Disorder	Yes	Yes	No	No	No	No	Yes	-	300224	6	0
MAGEL2	Q9UJ55	54551	C0004352	Autistic Disorder	Yes	Yes	No	No	No	No	No	34	605283	41	13
MAIP1	Q8WWC4	79568	C1510586	Autism Spectrum Disorders	Yes	Yes	No	No	No	No	No	-	617267	2	0
MAK16	Q9BXY0	84549	C0004352	Autistic Disorder	Yes	No	No	No	No	No	No	1	-	5	0
MAOA	P21397	4128	C0004352	Autistic Disorder	Yes	Yes	No	Yes	No	No	No	7	309850	20	2
MAOB	P27338	4129	C0004352	Autistic Disorder	Yes	Yes	No	Yes	No	No	No	2	309860	4	0
MAP1LC3B	Q9GZQ8	81631	C1510586	Autism Spectrum Disorders	Yes	Yes	No	No	No	No	Yes	-	609604	14	0
MAP2	P11137	4133	C0004352	Autistic Disorder	Yes	Yes	No	Yes	No	No	No	-	157130	4	0
MAPK1	P28482	5594	C0004352	Autistic Disorder	Yes	Yes	No	Yes	Yes	No	Yes	2	176948	18	0
MAPK10	P53779	5602	C0856975	Autistic behavior	Yes	Yes	No	Yes	No	No	Yes	1	602897	10	0
MAPK3	P27361	5595	C0004352	Autistic Disorder	Yes	Yes	No	Yes	No	No	Yes	1	601795	11	0
MAPK8IP2	Q13387	23542	C0004352	Autistic Disorder	Yes	Yes	No	No	No	No	Yes	-	607755	5	0
MARK1	Q9P0L2	4139	C0004352	Autistic Disorder	Yes	Yes	No	Yes	No	No	Yes	-	606511	2	0
MBD1	Q9UIS9	4152	C0004352	Autistic Disorder	Yes	Yes	No	No	No	No	No	-	156535	1	0
MBD3	O95983	53615	C0004352	Autistic Disorder	Yes	Yes	No	No	No	No	No	-	603573	3	0
MBD4	O95243	8930	C0004352	Autistic Disorder	Yes	Yes	No	No	No	No	Yes	-	603574	4	0
MBD5	Q9P267	55777	C0004352	Autistic Disorder	Yes	Yes	Yes	No	No	No	No	96	611472	243	56
MBD6	Q96DN6	114785	C0004352	Autistic Disorder	Yes	Yes	Yes	No	No	No	Yes	-	-	-	-
MBP	P02686	4155	C0004352	Autistic Disorder	Yes	Yes	No	No	No	No	Yes	-	159430	9	0
MCC	P23508	4163	C0004352	Autistic Disorder	Yes	Yes	No	No	No	No	No	3	159350	7	0
MCHR2	Q969V1	84539	C0004352	Autistic Disorder	Yes	Yes	No	Yes	No	No	No	-	606111	6	0
MCPH1	Q8NEM0	79648	C0004352	Autistic Disorder	Yes	Yes	Yes	No	Yes	No	Yes	29	607117	143	31
MCTP2	Q6DN12	55784	C0856975	Autistic behavior	Yes	Yes	No	No	No	No	No	-	616297	9	0
MDK	P21741	4192	C1510586	Autism Spectrum Disorders	Yes	Yes	Yes	Yes	No	No	Yes	-	162096	3	0
MECP2	P51608	4204	C0004352	Autistic Disorder	Yes	Yes	No	Yes	Yes	No	Yes	567	300005	282	57
MED12	Q93074	9968	C0004352	Autistic Disorder	Yes	Yes	No	No	No	No	Yes	35	300188	184	30
MED13L	Q71F56	23389	C0004352	Autistic Disorder	Yes	Yes	No	No	No	No	No	136	608771	73	3
MEF2A	A0A0S2Z454	4205	C0004352	Autistic Disorder	Yes	Yes	No	No	No	No	Yes	3	600660	7	0
MEF2C	Q06413	4208	C0004352	Autistic Disorder	Yes	Yes	No	No	No	No	Yes	67	600662	62	6
MEIS2	O14770	4212	C0856975	Autistic behavior	Yes	Yes	No	No	No	No	Yes	17	601740	7	0
MET	P08581	4233	C0004352	Autistic Disorder	Yes	Yes	No	Yes	No	No	Yes	20	164860	813	61
MFGE8	Q08431	4240	C0004352	Autistic Disorder	Yes	Yes	No	No	No	No	No	-	602281	-	-
MIB1	Q86YT6	57534	C1510586	Autism Spectrum Disorders	Yes	Yes	No	No	No	No	Yes	3	608677	29	2
MIF	P14174	4282	C0004352	Autistic Disorder	Yes	Yes	No	Yes	No	No	Yes	-	153620	46	0
MKI67	P46013	4288	C1510586	Autism Spectrum Disorders	No	Yes	No	No	No	No	Yes	-	176741	2	0
MLPH	Q9BV36	79083	C0004352	Autistic Disorder	Yes	Yes	No	No	No	No	No	5	606526	15	0
MMP16	P51512	4325	C1510586	Autism Spectrum Disorders	Yes	Yes	No	Yes	No	No	Yes	-	602262	3	0
MOB4	Q9Y3A3	25843	C1510586	Autism Spectrum Disorders	Yes	No	No	No	No	No	No	-	609361	-	-
MOG	Q16653	4340	C1510586	Autism Spectrum Disorders	No	Yes	No	No	No	No	No	1	159465	2	0
MPDZ	O75970	8777	C0004352	Autistic Disorder	Yes	Yes	Yes	No	No	No	Yes	20	603785	18	5
MPHOSPH9	Q99550	10198	C1510586	Autism Spectrum Disorders	Yes	No	No	No	No	No	No	-	605501	9	0
MPP6	Q9NZW5	51678	C1510586	Autism Spectrum Disorders	Yes	Yes	Yes	No	No	No	Yes	-	606959	3	0
MRC1	P22897	4360	C0004352	Autistic Disorder	Yes	Yes	No	No	No	No	No	-	153618	-	-
MSH5	O43196	4439	C1510586	Autism Spectrum Disorders	No	Yes	No	No	No	No	Yes	1	603382	2	0
MSX1	P28360	4487	C1510586	Autism Spectrum Disorders	Yes	Yes	No	No	No	No	Yes	12	142983	11	1
MTF1	Q14872	4520	C0004352	Autistic Disorder	Yes	Yes	Yes	No	No	No	Yes	-	600172	2	0
MTHFD1	A0A384N5Y3	4522	C0004352	Autistic Disorder	Yes	Yes	No	No	No	No	Yes	10	172460	2	0
MTHFR	P42898	4524	C0004352	Autistic Disorder	Yes	Yes	No	No	Yes	No	Yes	76	607093	64	14
MTNR1A	P48039	4543	C1510586	Autism Spectrum Disorders	Yes	Yes	No	Yes	No	No	No	-	600665	21	0
MTNR1B	P49286	4544	C1510586	Autism Spectrum Disorders	No	Yes	No	Yes	No	No	Yes	-	600804	3	0
MTOR	P42345	2475	C0004352	Autistic Disorder	Yes	Yes	No	Yes	No	No	Yes	28	601231	232	7
MTR	Q99707	4548	C0004352	Autistic Disorder	Yes	Yes	No	No	Yes	No	No	25	156570	192	15
MUC22	E2RYF6	100507679	C1510586	Autism Spectrum Disorders	No	No	No	No	No	No	No	-	613917	1	0
MUL1	Q969V5	79594	C0004352	Autistic Disorder	Yes	Yes	No	No	No	No	Yes	-	612037	4	0
MYO16	Q9Y6X6	23026	C1510586	Autism Spectrum Disorders	Yes	Yes	No	No	No	No	No	7	615479	11	0
MYO1D	O94832	4642	C0004352	Autistic Disorder	Yes	Yes	Yes	No	No	No	Yes	-	606539	4	0
NAGA	P17050	4668	C0004352	Autistic Disorder	Yes	Yes	No	No	No	No	No	6	104170	52	7
NANOS1	Q8WY41	340719	C1510586	Autism Spectrum Disorders	Yes	Yes	No	No	No	No	No	2	608226	2	1
NBEA	Q8NFP9	26960	C0004352	Autistic Disorder	Yes	Yes	No	No	Yes	No	No	17	604889	11	0
NCAM1	P13591	4684	C0004352	Autistic Disorder	Yes	Yes	No	No	Yes	No	Yes	-	116930	2	0
NCOA6	Q14686	23054	C1510586	Autism Spectrum Disorders	Yes	Yes	No	No	No	No	Yes	-	605299	2	0
NCS1	P62166	23413	C0004352	Autistic Disorder	Yes	Yes	No	No	No	No	Yes	-	603315	2	0
NDE1	Q9NXR1	54820	C1510586	Autism Spectrum Disorders	No	Yes	No	No	No	No	No	24	609449	583	42
NDUFA5	Q16718	4698	C0004352	Autistic Disorder	Yes	Yes	No	Yes	No	No	Yes	-	601677	3	0
NDUFS1	P28331	4719	C1510586	Autism Spectrum Disorders	Yes	Yes	No	Yes	No	No	Yes	29	157655	64	9
NDUFV1	P49821	4723	C1510586	Autism Spectrum Disorders	Yes	Yes	No	Yes	No	No	Yes	25	161015	50	18
NEDD4	P46934	4734	C0004352	Autistic Disorder	Yes	Yes	No	Yes	Yes	No	Yes	-	602278	1	0
NELL1	Q92832	4745	C0004352	Autistic Disorder	Yes	Yes	No	No	No	No	No	1	602319	12	0
NEMF	O60524	9147	C1510586	Autism Spectrum Disorders	Yes	Yes	No	No	No	No	No	5	608378	5	0
NEO1	Q92859	4756	C1510586	Autism Spectrum Disorders	Yes	Yes	No	No	No	No	No	-	601907	5	1
NETO1	Q8TDF5	81832	C0004352	Autistic Disorder	Yes	Yes	No	No	No	No	No	-	607973	6	0
NEXMIF	Q5QGS0	340533	C0856975	Autistic behavior	Yes	Yes	Yes	No	No	No	No	83	300524	161	9
NF1	P21359	4763	C0004352	Autistic Disorder	Yes	Yes	Yes	No	No	No	Yes	2044	613113	2782	217
NFIB	O00712	4781	C1510586	Autism Spectrum Disorders	Yes	Yes	No	No	No	No	No	22	600728	7	1
NGEF	Q8N5V2	25791	C1510586	Autism Spectrum Disorders	Yes	Yes	No	No	No	No	No	1	605991	1	0
NGF	P01138	4803	C1510586	Autism Spectrum Disorders	Yes	Yes	No	Yes	Yes	No	Yes	2	162030	58	6
NGFR	P08138	4804	C1510586	Autism Spectrum Disorders	Yes	Yes	Yes	Yes	No	No	Yes	1	162010	1	0
NHS	A0A087WWC4	4810	C0004352	Autistic Disorder	Yes	Yes	No	No	No	No	No	47	300457	61	5
NIPA1	Q7RTP0	123606	C0004352	Autistic Disorder	Yes	Yes	No	No	No	No	No	5	608145	179	5
NLGN1	J3KQ19	22871	C0004352	Autistic Disorder	Yes	Yes	No	No	No	No	No	1	600568	6	0
NLGN2	Q8NFZ4	57555	C0004352	Autistic Disorder	Yes	Yes	No	No	No	No	No	-	606479	3	0
NLGN3	Q9NZ94	54413	C0004352	Autistic Disorder	Yes	Yes	No	No	No	No	No	3	300336	30	3
NLGN4X	Q8N0W4	57502	C0004352	Autistic Disorder	Yes	Yes	No	No	No	No	No	12	300427	73	2
NLGN4Y	Q8NFZ3	22829	C0004352	Autistic Disorder	Yes	Yes	No	No	No	No	No	1	400028	7	0
NOS1	P29475	4842	C0004352	Autistic Disorder	Yes	Yes	No	Yes	No	No	Yes	-	163731	9	0
NOS2	P35228	4843	C0004352	Autistic Disorder	Yes	Yes	No	Yes	No	No	Yes	-	163730	3	0
NOTCH1	P46531	4851	C0004352	Autistic Disorder	Yes	Yes	No	Yes	No	No	Yes	67	190198	586	60
NOTCH4	Q99466	4855	C1510586	Autism Spectrum Disorders	No	Yes	No	Yes	No	No	Yes	-	164951	7	0
NPAS2	Q99743	4862	C0004352	Autistic Disorder	Yes	Yes	No	No	No	No	Yes	1	603347	6	0
NPTX2	P47972	4885	C0004352	Autistic Disorder	Yes	Yes	No	No	No	No	No	-	600750	2	0
NR1I2	O75469	8856	C0004352	Autistic Disorder	Yes	Yes	No	Yes	Yes	No	Yes	-	603065	4	0
NR3C1	P04150	2908	C1510586	Autism Spectrum Disorders	Yes	Yes	No	Yes	Yes	No	Yes	10	138040	103	2
NR3C2	P08235	4306	C1510586	Autism Spectrum Disorders	Yes	Yes	No	Yes	Yes	No	No	33	600983	73	0
NRAS	P01111	4893	C0004352	Autistic Disorder	Yes	Yes	No	Yes	No	No	Yes	32	164790	81	5
NRCAM	Q92823	4897	C0004352	Autistic Disorder	Yes	Yes	No	No	No	No	No	-	601581	4	0
NRG1	Q02297	3084	C0004352	Autistic Disorder	Yes	Yes	No	No	Yes	No	Yes	2	142445	10	0
NRGN	Q92686	4900	C1510586	Autism Spectrum Disorders	Yes	Yes	No	No	No	No	No	-	602350	2	0
NRP2	O60462	8828	C0004352	Autistic Disorder	Yes	Yes	No	No	No	No	Yes	1	602070	2	0
NRXN1	Q9ULB1	9378	C0004352	Autistic Disorder	Yes	Yes	Yes	No	Yes	No	No	131	600565	515	61
NRXN2	Q9P2S2	9379	C0004352	Autistic Disorder	Yes	Yes	No	No	No	No	No	-	600566	32	0
NRXN3	Q9HDB5	9369	C0004352	Autistic Disorder	Yes	Yes	No	No	No	No	No	7	600567	7	0
NSD1	Q96L73	64324	C0004352	Autistic Disorder	Yes	Yes	No	No	No	No	No	394	606681	213	41
NSD3	Q9BZ95	54904	C0004352	Autistic Disorder	Yes	Yes	No	No	No	No	No	1	607083	6	0
NT5C2	P49902	22978	C1510586	Autism Spectrum Disorders	Yes	Yes	No	No	Yes	No	No	12	600417	25	0
NT5E	P21589	4907	C0004352	Autistic Disorder	Yes	Yes	No	Yes	No	No	No	3	129190	3	0
NTF3	P20783	4908	C0004352	Autistic Disorder	Yes	Yes	No	No	No	No	No	-	162660	6	0
NTF4	P34130	4909	C0004352	Autistic Disorder	Yes	Yes	Yes	No	No	No	No	1	162662	3	1
NTNG1	Q9Y2I2	22854	C0004352	Autistic Disorder	Yes	Yes	No	No	No	No	No	1	608818	9	0
NTNG2	Q96CW9	84628	C0004352	Autistic Disorder	Yes	Yes	No	No	No	No	No	7	618689	6	0
NTRK2	Q16620	4915	C0004352	Autistic Disorder	Yes	Yes	Yes	Yes	Yes	No	Yes	5	600456	13	1
NTS	P30990	4922	C0004352	Autistic Disorder	Yes	Yes	No	No	No	No	No	-	162650	4	0
NTSR1	P30989	4923	C1510586	Autism Spectrum Disorders	Yes	Yes	No	Yes	No	No	No	-	162651	8	0
NUFIP2	Q7Z417	57532	C0004352	Autistic Disorder	Yes	No	No	No	No	No	No	-	609356	-	-
NXPH1	P58417	30010	C1510586	Autism Spectrum Disorders	Yes	No	No	No	No	No	No	-	604639	4	0
OGG1	O15527	4968	C0004352	Autistic Disorder	Yes	Yes	No	No	No	No	Yes	1	601982	7	0
OMA1	Q96E52	115209	C0004352	Autistic Disorder	Yes	Yes	No	No	No	No	No	-	617081	3	0
OPHN1	O60890	4983	C0004352	Autistic Disorder	Yes	Yes	No	No	No	No	No	33	300127	47	4
OPRM1	P35372	4988	C0004352	Autistic Disorder	Yes	Yes	No	Yes	Yes	No	No	2	600018	3	0
OR5V1	Q9UGF6	81696	C1510586	Autism Spectrum Disorders	No	Yes	No	No	No	No	No	-	-	4	0
OTUD6B	Q8N6M0	51633	C0856975	Autistic behavior	Yes	Yes	No	No	No	No	No	7	612021	5	2
OTX1	P32242	5013	C0004352	Autistic Disorder	Yes	Yes	No	No	No	No	No	-	600036	1	0
OXT	P01178	5020	C0004352	Autistic Disorder	Yes	Yes	No	No	Yes	No	No	-	167050	11	0
OXTR	P30559	5021	C0004352	Autistic Disorder	Yes	Yes	No	Yes	No	No	Yes	-	167055	8	0
P4HB	P07237	5034	C1510586	Autism Spectrum Disorders	Yes	Yes	Yes	No	No	No	Yes	1	176790	3	0
PAFAH1B1	P43034	5048	C0004352	Autistic Disorder	Yes	Yes	No	No	No	No	No	125	601545	41	2
PAH	P00439	5053	C0004352	Autistic Disorder	Yes	Yes	No	Yes	No	No	No	477	612349	174	8
PARD3B	Q8TEW8	117583	C0004352	Autistic Disorder	Yes	Yes	No	No	No	No	Yes	6	-	5	0
PARK7	Q99497	11315	C1510586	Autism Spectrum Disorders	Yes	Yes	No	No	No	No	Yes	13	602533	30	1
PASK	Q96RG2	23178	C0004352	Autistic Disorder	Yes	Yes	No	No	No	No	Yes	1	607505	9	0
PAX3	P23760	5077	C0004352	Autistic Disorder	Yes	Yes	No	No	No	No	Yes	68	606597	37	7
PAX6	P26367	5080	C0004352	Autistic Disorder	Yes	Yes	No	No	No	No	Yes	282	607108	106	28
PBX2	P40425	5089	C1510586	Autism Spectrum Disorders	No	Yes	No	No	No	No	Yes	-	176311	4	0
PC	P11498	5091	C0004352	Autistic Disorder	Yes	Yes	No	No	No	No	Yes	42	608786	97	28
PCDH10	Q9P2E7	57575	C0004352	Autistic Disorder	Yes	Yes	No	No	No	No	No	-	608286	2	0
PCDH11Y	Q9BZA8	83259	C0004352	Autistic Disorder	Yes	Yes	No	No	No	No	No	2	400022	4	0
PCDH15	Q96QU1	65217	C0004352	Autistic Disorder	Yes	Yes	No	No	No	No	No	178	605514	484	69
PCDH19	Q8TAB3	57526	C0004352	Autistic Disorder	Yes	Yes	No	No	No	No	No	225	300460	221	26
PCDH9	Q9HC56	5101	C0004352	Autistic Disorder	Yes	Yes	No	No	No	No	Yes	1	603581	14	0
PCLO	Q9Y6V0	27445	C0004352	Autistic Disorder	Yes	Yes	No	No	No	No	No	2	604918	34	1
PCSK6	P29122	5046	C0004352	Autistic Disorder	Yes	Yes	No	Yes	No	No	Yes	1	167405	10	0
PDE4A	P27815	5141	C0004352	Autistic Disorder	Yes	Yes	No	Yes	No	No	Yes	-	600126	1	0
PDE4B	Q07343	5142	C0004352	Autistic Disorder	Yes	Yes	No	Yes	No	No	No	-	600127	5	0
PDE4D	Q08499	5144	C0004352	Autistic Disorder	Yes	Yes	No	Yes	Yes	No	No	15	600129	99	3
PDZK1	Q5T2W1	5174	C1510586	Autism Spectrum Disorders	Yes	Yes	No	No	No	No	No	17	603831	59	0
PECAM1	P16284	5175	C0004352	Autistic Disorder	Yes	Yes	No	No	No	No	No	-	173445	2	0
PER1	O15534	5187	C0004352	Autistic Disorder	Yes	Yes	No	No	No	No	No	-	602260	9	0
PEX7	O00628	5191	C1510586	Autism Spectrum Disorders	Yes	Yes	No	No	No	No	No	55	601757	67	14
PHB	P35232	5245	C1510586	Autism Spectrum Disorders	Yes	Yes	No	No	No	No	Yes	-	176705	2	0
PHB2	Q99623	11331	C1510586	Autism Spectrum Disorders	Yes	Yes	No	No	No	No	Yes	-	610704	5	0
PHF8	Q9UPP1	23133	C0004352	Autistic Disorder	Yes	Yes	No	Yes	No	No	No	19	300560	26	1
PIEZO1	Q92508	9780	C1510586	Autism Spectrum Disorders	Yes	Yes	No	No	No	No	No	33	611184	63	7
PIK3CA	P42336	5290	C0004352	Autistic Disorder	Yes	Yes	No	Yes	No	No	Yes	90	171834	137	4
PIK3CB	P42338	5291	C0004352	Autistic Disorder	Yes	Yes	No	Yes	No	No	Yes	1	602925	10	0
PIK3CD	O00329	5293	C0004352	Autistic Disorder	Yes	Yes	No	Yes	No	No	Yes	8	602839	95	2
PIK3CG	P48736	5294	C0004352	Autistic Disorder	No	Yes	No	Yes	No	No	Yes	-	601232	5	0
PITX1	P78337	5307	C0004352	Autistic Disorder	Yes	Yes	No	No	No	No	Yes	6	602149	6	0
PITX2	Q99697	5308	C1510586	Autism Spectrum Disorders	Yes	Yes	Yes	No	No	No	Yes	34	601542	56	11
PITX3	O75364	5309	C1510586	Autism Spectrum Disorders	Yes	Yes	Yes	No	No	No	Yes	6	602669	5	0
PLA2G4A	P47712	5321	C0004352	Autistic Disorder	Yes	Yes	No	Yes	No	No	No	7	600522	2	0
PLAUR	Q03405	5329	C0004352	Autistic Disorder	Yes	Yes	No	Yes	No	No	Yes	-	173391	1	0
PLCB1	Q9NQ66	23236	C1510586	Autism Spectrum Disorders	Yes	Yes	No	No	Yes	No	Yes	17	607120	256	31
PLD5	Q8N7P1	200150	C0004352	Autistic Disorder	Yes	No	No	No	No	No	No	11	-	6	0
PLEKHG3	A1L390	26030	C0004352	Autistic Disorder	Yes	Yes	Yes	No	No	No	No	-	617940	2	0
PLG	P00747	5340	C1510586	Autism Spectrum Disorders	Yes	Yes	No	Yes	No	No	Yes	12	173350	10	1
PLP1	P60201	5354	C0004352	Autistic Disorder	Yes	Yes	No	No	No	No	No	82	300401	33	0
PNO1	Q9NRX1	56902	C0004352	Autistic Disorder	Yes	No	No	No	No	No	Yes	-	618710	-	-
POGZ	Q7Z3K3	23126	C1510586	Autism Spectrum Disorders	Yes	Yes	No	No	No	No	Yes	75	614787	32	0
POLG	P54098	5428	C0004352	Autistic Disorder	Yes	Yes	No	Yes	No	No	No	174	174763	491	160
POMC	P01189	5443	C0004352	Autistic Disorder	Yes	Yes	No	No	No	No	Yes	15	176830	33	7
POMGNT1	Q8WZA1	55624	C1510586	Autism Spectrum Disorders	Yes	Yes	No	No	No	No	No	115	606822	218	34
PON1	P27169	5444	C0004352	Autistic Disorder	Yes	Yes	No	No	Yes	No	Yes	-	168820	2	0
POTEF	A5A3E0	728378	C0004352	Autistic Disorder	No	Yes	No	No	No	No	Yes	1	-	12	0
POU3F2	P20265	5454	C1510586	Autism Spectrum Disorders	Yes	Yes	No	No	No	No	Yes	1	600494	5	0
POU6F2	P78424	11281	C0004352	Autistic Disorder	Yes	Yes	No	No	No	No	Yes	3	609062	7	0
PPCDC	Q96CD2	60490	C0004352	Autistic Disorder	Yes	Yes	No	No	No	No	No	-	609854	3	0
PPL	O60437	5493	C1510586	Autism Spectrum Disorders	Yes	Yes	No	No	No	No	No	-	602871	4	0
PPM1D	O15297	8493	C0856975	Autistic behavior	Yes	Yes	No	Yes	No	No	Yes	28	605100	8	1
PPP1R13B	Q96KQ4	23368	C1510586	Autism Spectrum Disorders	Yes	Yes	No	No	No	No	Yes	2	606455	1	0
PPP2R5D	Q14738	5528	C0004352	Autistic Disorder	Yes	Yes	No	No	No	No	Yes	9	601646	7	1
PPRC1	Q5VV67	23082	C1510586	Autism Spectrum Disorders	Yes	Yes	No	No	No	No	Yes	-	617462	1	0
PRDM16	Q9HAZ2	63976	C0004352	Autistic Disorder	Yes	Yes	No	No	No	No	Yes	17	605557	253	16
PREX1	Q8TCU6	57580	C0004352	Autistic Disorder	Yes	Yes	No	No	No	No	No	-	606905	5	0
PRF1	P14222	5551	C0004352	Autistic Disorder	Yes	Yes	No	Yes	No	No	No	39	170280	124	17
PRICKLE1	Q96MT3	144165	C1510586	Autism Spectrum Disorders	Yes	Yes	No	No	No	No	No	4	608500	164	9
PRICKLE2	Q7Z3G6	166336	C0004352	Autistic Disorder	Yes	Yes	No	No	No	No	No	2	608501	198	12
PRKAR1A	P10644	5573	C0004352	Autistic Disorder	Yes	Yes	No	No	No	No	Yes	87	188830	196	12
PRKCB	P05771	5579	C0004352	Autistic Disorder	Yes	Yes	No	Yes	No	No	Yes	1	176970	4	0
PRKG1	Q13976	5592	C1510586	Autism Spectrum Disorders	Yes	Yes	No	Yes	No	No	Yes	2	176894	86	5
PRKN	O60260	5071	C0004352	Autistic Disorder	Yes	Yes	No	No	No	No	Yes	110	602544	205	12
PRL	P01236	5617	C0004352	Autistic Disorder	Yes	Yes	No	No	No	No	Yes	-	176760	-	-
PRLR	P16471	5618	C0004352	Autistic Disorder	Yes	Yes	No	No	No	No	No	5	176761	4	1
PRODH	E7EQL6	5625	C0004352	Autistic Disorder	Yes	Yes	No	No	No	No	Yes	69	606810	77	5
PRRC2A	P48634	7916	C1510586	Autism Spectrum Disorders	No	No	No	No	No	No	No	-	142580	2	0
PRRT2	Q7Z6L0	112476	C1510586	Autism Spectrum Disorders	Yes	Yes	No	No	No	No	No	73	614386	123	15
PSD	A5PKW4	5662	C0004352	Autistic Disorder	Yes	Yes	No	No	No	No	No	-	602327	-	-
PSORS1C1	Q9UIG5	170679	C1510586	Autism Spectrum Disorders	No	No	No	No	No	No	No	7	613525	4	0
PTBP1	P26599	5725	C0004352	Autistic Disorder	Yes	Yes	No	No	No	No	Yes	-	600693	5	0
PTCHD1	Q96NR3	139411	C0004352	Autistic Disorder	Yes	Yes	Yes	No	No	No	No	14	300828	39	6
PTDSS1	P48651	9791	C0004352	Autistic Disorder	Yes	Yes	Yes	No	No	No	No	4	612792	10	1
PTEN	P60484	5728	C0004352	Autistic Disorder	Yes	Yes	No	Yes	No	Yes	Yes	575	601728	933	35
PTGES3	Q15185	10728	C1510586	Autism Spectrum Disorders	Yes	Yes	No	No	No	No	No	-	607061	-	-
PTGS2	P35354	5743	C0004352	Autistic Disorder	Yes	Yes	No	Yes	Yes	No	Yes	-	600262	2	0
PTPRA	P18433	5786	C1510586	Autism Spectrum Disorders	Yes	Yes	Yes	Yes	No	No	Yes	-	176884	11	0
PTPRZ1	P23471	5803	C0004352	Autistic Disorder	Yes	Yes	No	No	No	No	No	1	176891	6	0
PVALB	P20472	5816	C0004352	Autistic Disorder	Yes	Yes	No	No	No	No	Yes	-	168890	1	0
RAB11FIP5	Q9BXF6	26056	C0004352	Autistic Disorder	Yes	Yes	Yes	No	No	No	Yes	-	605536	-	-
RAB2A	P61019	5862	C1510586	Autism Spectrum Disorders	Yes	Yes	Yes	No	No	No	No	2	179509	-	-
RAB39B	Q96DA2	116442	C0004352	Autistic Disorder	Yes	Yes	No	No	No	No	No	6	300774; 311510	39	0
RAB3A	P20336	5864	C0004352	Autistic Disorder	Yes	Yes	No	No	No	No	No	-	179490	2	0
RAC1	P63000	5879	C0004352	Autistic Disorder	Yes	Yes	No	No	No	No	Yes	13	602048	15	0
RAI1	Q7Z5J4	10743	C0004352	Autistic Disorder	Yes	Yes	No	No	No	No	No	53	607642	98	23
RANBP1	P43487	5902	C1510586	Autism Spectrum Disorders	Yes	Yes	Yes	No	No	No	No	-	601180	9	0
RAPGEF4	Q8WZA2	11069	C0004352	Autistic Disorder	Yes	Yes	No	Yes	No	No	Yes	2	606058	2	0
RASGRF1	Q13972	5923	C0004352	Autistic Disorder	Yes	Yes	Yes	No	No	No	Yes	-	606600	3	0
RASSF5	Q8WWW0	83593	C0004352	Autistic Disorder	Yes	Yes	No	No	No	No	No	-	607020	1	0
RBFA	Q8N0V3	79863	C1510586	Autism Spectrum Disorders	Yes	Yes	No	No	No	No	No	-	-	11	0
RBFOX1	Q9NWB1	54715	C0004352	Autistic Disorder	Yes	Yes	No	No	No	No	No	25	605104	195	0
RBM45	Q8IUH3	129831	C0004352	Autistic Disorder	Yes	Yes	No	No	No	No	No	-	608888	1	0
RBM8A	Q9Y5S9	9939	C0004352	Autistic Disorder	Yes	Yes	No	No	No	No	No	9	605313	56	0
RBMS3	Q6XE24	27303	C0004352	Autistic Disorder	Yes	Yes	No	No	No	No	No	1	605786	2	0
REEP3	Q6NUK4	221035	C0004352	Autistic Disorder	Yes	Yes	No	No	No	No	No	-	609348	1	0
RELN	P78509	5649	C0004352	Autistic Disorder	Yes	Yes	Yes	No	No	No	Yes	37	600514	656	76
REN	P00797	5972	C0004352	Autistic Disorder	No	Yes	No	Yes	No	No	Yes	9	179820	11	14
RERE	Q9P2R6	473	C0004352	Autistic Disorder	Yes	Yes	No	No	No	No	No	25	605226	44	2
RFC1	P35251	5981	C0004352	Autistic Disorder	Yes	Yes	Yes	No	No	No	Yes	3	102579	6	0
RFC2	P35250	5982	C0004352	Autistic Disorder	Yes	Yes	No	No	No	No	Yes	-	600404	5	0
RFT1	Q96AA3	91869	C1510586	Autism Spectrum Disorders	Yes	Yes	No	No	No	No	No	14	611908	99	10
RGS6	P49758	9628	C1510586	Autism Spectrum Disorders	Yes	Yes	No	No	No	No	No	-	603894	4	0
RIMS1	Q86UR5	22999	C0004352	Autistic Disorder	Yes	Yes	No	No	No	No	No	3	606629	175	17
RIMS3	Q9UJD0	9783	C0004352	Autistic Disorder	Yes	Yes	No	No	No	No	No	-	611600	5	0
RIT2	Q99578	6014	C1510586	Autism Spectrum Disorders	Yes	Yes	No	No	No	No	No	-	609592	4	0
RNF40	O75150	9810	C0004352	Autistic Disorder	Yes	Yes	No	No	No	No	Yes	-	607700	6	0
RNF8	O76064	9025	C0004352	Autistic Disorder	Yes	Yes	No	No	Yes	No	Yes	-	611685	-	-
ROBO1	Q9Y6N7	6091	C0004352	Autistic Disorder	Yes	Yes	No	No	No	No	No	4	602430	11	0
ROBO2	Q9HCK4	6092	C0004352	Autistic Disorder	Yes	Yes	Yes	No	No	No	No	6	602431	78	2
ROBO3	Q96MS0	64221	C0004352	Autistic Disorder	Yes	Yes	No	No	No	No	No	18	608630	74	9
ROBO4	Q8WZ75	54538	C0004352	Autistic Disorder	Yes	Yes	No	No	No	No	No	11	607528	2	0
ROM1	Q03395	6094	C1510586	Autism Spectrum Disorders	Yes	Yes	No	No	No	No	Yes	2	180721	78	6
RORA	P35398	6095	C0004352	Autistic Disorder	Yes	Yes	No	Yes	No	No	No	10	600825	2	0
RPH3AL	Q9UNE2	9501	C0004352	Autistic Disorder	Yes	Yes	No	No	No	No	No	5	604881	33	0
RPL10	H7C2U2	6134	C0004352	Autistic Disorder	Yes	Yes	No	No	No	No	No	7	312173	19	2
RPP25	Q9BUL9	54913	C0004352	Autistic Disorder	Yes	Yes	No	No	No	No	No	-	-	3	0
RPS23	P62266	6228	C0856975	Autistic behavior	Yes	Yes	No	No	No	No	Yes	2	603683	2	0
RPS4Y1	P22090	6192	C0856975	Autistic behavior	Yes	Yes	No	No	No	No	Yes	2	470000	5	0
RPS6KA6	Q9UK32	27330	C1510586	Autism Spectrum Disorders	Yes	Yes	No	Yes	No	No	Yes	2	300303	4	0
RREB1	Q92766	6239	C1510586	Autism Spectrum Disorders	Yes	Yes	No	No	No	No	No	1	602209	12	0
RSRC2	Q7L4I2	65117	C0856975	Autistic behavior	Yes	No	No	No	No	No	No	2	-	6	0
RTN4R	Q9BZR6	65078	C1510586	Autism Spectrum Disorders	Yes	Yes	No	No	No	No	No	5	605566	9	0
RYR2	Q92736	6262	C0004352	Autistic Disorder	Yes	Yes	No	Yes	No	Yes	Yes	143	180902	1790	236
RYR3	Q15413	6263	C0004352	Autistic Disorder	Yes	Yes	No	Yes	No	No	Yes	1	180903	555	2
SATB2	Q9UPW6	23314	C1510586	Autism Spectrum Disorders	Yes	Yes	No	No	No	No	No	97	608148	57	3
SCAMP5	Q8TAC9	192683	C0004352	Autistic Disorder	Yes	Yes	Yes	No	No	No	No	1	613766	3	0
SCN1A	P35498	6323	C0004352	Autistic Disorder	Yes	Yes	No	Yes	Yes	No	Yes	1008	182389	577	131
SCN2A	Q99250	6326	C0004352	Autistic Disorder	Yes	Yes	No	Yes	Yes	No	Yes	262	182390	396	58
SCN3A	Q9NY46	6328	C0004352	Autistic Disorder	Yes	Yes	No	Yes	No	No	No	20	182391	237	15
SCN7A	Q01118	6332	C0004352	Autistic Disorder	Yes	Yes	No	Yes	No	No	No	3	182392	5	0
SCN8A	Q9UQD0	6334	C0004352	Autistic Disorder	Yes	Yes	No	Yes	No	No	Yes	124	600702	274	53
SCT	P09683	6343	C0004352	Autistic Disorder	Yes	Yes	No	No	No	No	No	-	182099	5	0
SDC2	P34741	6383	C0004352	Autistic Disorder	Yes	Yes	No	No	No	No	Yes	-	142460	1	0
SDK1	Q7Z5N4	221935	C0004352	Autistic Disorder	Yes	Yes	No	No	No	No	No	3	607216	20	0
SDS	P20132	10993	C0004352	Autistic Disorder	Yes	Yes	No	No	No	No	Yes	-	182128	1	0
SEM1	P60896	7979	C0004352	Autistic Disorder	Yes	Yes	No	No	No	No	Yes	-	601285	1	0
SEMA3A	Q14563	10371	C0004352	Autistic Disorder	Yes	Yes	No	No	No	No	Yes	7	603961	16	3
SEMA3E	O15041	9723	C0004352	Autistic Disorder	Yes	Yes	No	No	No	No	Yes	1	608166	84	1
SEMA5A	Q13591	9037	C0004352	Autistic Disorder	Yes	Yes	No	No	No	No	No	1	609297	16	0
SERPINE1	P05121	5054	C0004352	Autistic Disorder	Yes	Yes	No	Yes	Yes	No	Yes	5	173360	55	1
SET	Q01105	6418	C0004352	Autistic Disorder	Yes	Yes	No	No	No	No	Yes	11	600960	8	0
SETBP1	Q9Y6X0	26040	C0004352	Autistic Disorder	Yes	Yes	Yes	No	No	No	No	39	611060	52	4
SETD1A	O15047	9739	C1510586	Autism Spectrum Disorders	Yes	Yes	No	No	No	No	Yes	12	611052	14	0
SETD2	Q9BYW2	29072	C0004352	Autistic Disorder	Yes	Yes	Yes	Yes	No	No	Yes	17	612778	199	8
SETDB1	Q15047	9869	C0004352	Autistic Disorder	Yes	Yes	No	No	No	No	Yes	-	604396	1	0
SEZ6L	Q9BYH1	23544	C1510586	Autism Spectrum Disorders	Yes	Yes	No	No	No	No	No	1	607021	3	0
SEZ6L2	Q6UXD5	26470	C0004352	Autistic Disorder	Yes	No	No	No	No	No	No	1	616667	10	0
SFSWAP	Q12872	6433	C1510586	Autism Spectrum Disorders	Yes	Yes	No	No	No	No	No	-	601945	4	0
SH2B1	Q9NRF2	25970	C0004352	Autistic Disorder	Yes	Yes	No	No	Yes	No	Yes	3	608937	23	0
SH3TC2	Q8TF17	79628	C0004352	Autistic Disorder	Yes	Yes	No	No	No	No	No	75	608206	623	83
SHANK1	Q9Y566	50944	C0004352	Autistic Disorder	Yes	Yes	No	No	No	No	Yes	-	604999	4	0
SHANK2	Q9UPX8	22941	C0004352	Autistic Disorder	Yes	Yes	No	No	No	No	Yes	12	603290	83	3
SHANK3	A0A0U1RR93	85358	C0004352	Autistic Disorder	Yes	Yes	No	No	No	No	Yes	98	606230	63	3
SIK1	P57059	150094	C0004352	Autistic Disorder	Yes	Yes	No	Yes	No	No	Yes	7	605705	145	10
SIL1	Q9H173	64374	C1510586	Autism Spectrum Disorders	Yes	Yes	No	No	No	No	Yes	17	608005	73	9
SIN3A	Q96ST3	25942	C0004352	Autistic Disorder	Yes	Yes	No	No	Yes	No	Yes	27	607776	18	0
SKI	P12755	6497	C0004352	Autistic Disorder	Yes	Yes	No	No	No	No	Yes	22	164780	173	19
SLC12A3	P55017	6559	C0004352	Autistic Disorder	No	Yes	No	Yes	Yes	No	No	113	600968	143	25
SLC12A6	Q9UHW9	9990	C0004352	Autistic Disorder	Yes	Yes	No	No	No	No	Yes	46	604878	141	15
SLC16A2	P36021	6567	C1510586	Autism Spectrum Disorders	Yes	Yes	No	No	No	No	No	51	300095	51	3
SLC16A7	O60669	9194	C1510586	Autism Spectrum Disorders	Yes	Yes	No	Yes	Yes	No	No	-	603654	5	0
SLC18A1	P54219	6570	C0004352	Autistic Disorder	No	Yes	No	Yes	No	No	No	-	193002	5	0
SLC19A1	P41440	6573	C0004352	Autistic Disorder	Yes	Yes	No	Yes	Yes	No	Yes	17	600424	69	0
SLC1A1	P43005	6505	C0004352	Autistic Disorder	Yes	Yes	No	Yes	No	No	No	7	133550	98	4
SLC1A2	P43004	6506	C0004352	Autistic Disorder	Yes	Yes	No	Yes	No	No	No	6	600300	12	0
SLC1A3	P43003	6507	C0004352	Autistic Disorder	Yes	Yes	No	Yes	Yes	No	No	2	600111	56	2
SLC22A15	Q8IZD6	55356	C0004352	Autistic Disorder	Yes	Yes	No	No	No	No	No	1	608275	2	0
SLC22A3	O75751	6581	C0004352	Autistic Disorder	Yes	Yes	No	Yes	Yes	No	Yes	1	604842	4	0
SLC23A2	Q9UGH3	9962	C0004352	Autistic Disorder	Yes	Yes	No	No	No	No	No	2	603791	4	0
SLC25A1	P53007	6576	C0004352	Autistic Disorder	Yes	Yes	Yes	No	No	No	No	11	190315	35	0
SLC25A12	O75746	8604	C0004352	Autistic Disorder	Yes	Yes	No	No	No	No	Yes	4	603667	89	1
SLC27A3	Q5K4L6	11000	C0004352	Autistic Disorder	Yes	Yes	No	No	No	No	No	1	604193	5	0
SLC27A4	Q6P1M0	10999	C0004352	Autistic Disorder	Yes	Yes	No	Yes	No	No	No	13	604194	2	0
SLC2A14	Q8TDB8	144195	C1510586	Autism Spectrum Disorders	No	Yes	No	No	No	No	Yes	-	611039	5	0
SLC2A3	P11169	6515	C1510586	Autism Spectrum Disorders	Yes	Yes	No	Yes	No	No	Yes	-	138170	4	0
SLC2A4RG	Q9NR83	56731	C0004352	Autistic Disorder	Yes	Yes	No	No	No	No	No	-	609493	7	0
SLC35A3	Q9Y2D2	23443	C0856975	Autistic behavior	Yes	Yes	No	No	No	No	No	8	605632	32	0
SLC35G1	Q2M3R5	159371	C0004352	Autistic Disorder	Yes	Yes	No	No	No	No	No	-	617167	1	0
SLC39A11	Q8N1S5	201266	C0004352	Autistic Disorder	No	Yes	No	No	No	No	No	1	616508	3	0
SLC40A1	Q9NP59	30061	C0004352	Autistic Disorder	Yes	Yes	Yes	Yes	No	No	No	27	604653	37	1
SLC52A1	Q9NWF4	55065	C0004352	Autistic Disorder	Yes	Yes	No	No	No	No	No	2	607883	20	0
SLC6A2	P23975	6530	C1510586	Autism Spectrum Disorders	No	Yes	No	Yes	Yes	No	No	1	163970	13	0
SLC6A3	Q01959	6531	C0004352	Autistic Disorder	Yes	Yes	No	Yes	No	No	No	12	126455	52	2
SLC6A4	P31645	6532	C0004352	Autistic Disorder	Yes	Yes	No	Yes	Yes	No	No	1	182138	85	2
SLC6A8	P48029	6535	C0004352	Autistic Disorder	Yes	Yes	No	No	No	No	No	66	300036	82	12
SLC7A3	Q8WY07	84889	C1510586	Autism Spectrum Disorders	Yes	Yes	No	No	No	No	No	1	300443	4	0
SLC7A5	Q01650	8140	C0004352	Autistic Disorder	Yes	Yes	No	No	No	No	No	3	600182	12	0
SLC9A6	Q92581	10479	C0004352	Autistic Disorder	Yes	Yes	No	No	No	No	No	35	300231	61	11
SLC9A9	Q8IVB4	285195	C0004352	Autistic Disorder	Yes	Yes	No	No	No	No	No	3	608396	7	0
SMAD4	Q13485	4089	C0004352	Autistic Disorder	Yes	Yes	No	No	No	Yes	Yes	213	600993	549	44
SMARCA1	P28370	6594	C0004352	Autistic Disorder	Yes	Yes	No	No	No	No	Yes	1	300012	14	0
SMARCA2	P51531	6595	C1510586	Autism Spectrum Disorders	Yes	Yes	No	Yes	No	No	Yes	57	600014	93	2
SMARCA4	P51532	6597	C1510586	Autism Spectrum Disorders	Yes	Yes	No	Yes	No	No	Yes	114	603254	1273	87
SNAP25	P60880	6616	C0004352	Autistic Disorder	Yes	Yes	No	No	Yes	No	No	4	600322	20	0
SNAP91	O60641	9892	C1510586	Autism Spectrum Disorders	Yes	Yes	No	No	No	No	No	1	607923	11	0
SND1	Q7KZF4	27044	C0004352	Autistic Disorder	Yes	Yes	No	No	No	No	No	2	602181	9	0
SNRNP70	P08621	6625	C1510586	Autism Spectrum Disorders	Yes	Yes	No	No	No	No	No	-	180740	2	0
SNRPN	P63162	6638	C0004352	Autistic Disorder	Yes	Yes	No	No	No	No	No	4	182279	37	3
SNTG2	Q9NY99	54221	C0004352	Autistic Disorder	Yes	Yes	No	No	No	No	Yes	-	608715	33	0
SNX14	Q9Y5W7	57231	C0856975	Autistic behavior	Yes	Yes	No	No	No	No	No	22	616105	7	1
SOD1	P00441	6647	C0004352	Autistic Disorder	Yes	Yes	No	No	No	No	No	63	147450	32	5
SOD2	P04179	6648	C1510586	Autism Spectrum Disorders	Yes	Yes	No	No	No	No	Yes	1	147460	4	0
SOD3	P08294	6649	C1510586	Autism Spectrum Disorders	Yes	Yes	No	No	No	No	No	1	185490	-	-
SORCS1	Q8WY21	114815	C0004352	Autistic Disorder	Yes	Yes	No	No	No	No	No	1	606283	12	0
SOS1	Q07889	6654	C0004352	Autistic Disorder	Yes	Yes	No	No	No	No	Yes	51	182530	320	33
SOSTDC1	Q6X4U4	25928	C1510586	Autism Spectrum Disorders	Yes	Yes	No	No	No	No	Yes	-	609675	1	0
SOX5	P35711	6660	C1510586	Autism Spectrum Disorders	Yes	Yes	No	No	No	No	No	51	604975	19	0
SOX9	P48436	6662	C1510586	Autism Spectrum Disorders	Yes	Yes	No	No	No	No	Yes	63	608160	35	4
SP1	P08047	6667	C0004352	Autistic Disorder	Yes	Yes	No	No	Yes	No	Yes	1	189906	1	0
SPAST	Q9UBP0	6683	C1510586	Autism Spectrum Disorders	Yes	Yes	No	No	No	No	Yes	288	604277	165	13
SPRY3	O43610	10251	C0004352	Autistic Disorder	Yes	Yes	No	No	No	No	No	12	300531	10	0
SPX	Q9BT56	80763	C0004352	Autistic Disorder	Yes	Yes	No	No	No	No	No	-	-	2	0
SRC	P12931	6714	C0004352	Autistic Disorder	Yes	Yes	No	Yes	No	No	Yes	2	190090	1	0
SRPK2	P78362	6733	C1510586	Autism Spectrum Disorders	Yes	Yes	No	Yes	No	No	No	3	602980	10	0
SRR	Q9GZT4	63826	C1510586	Autism Spectrum Disorders	Yes	Yes	No	No	Yes	No	No	2	606477	8	0
SRRM2	Q9UQ35	23524	C0004352	Autistic Disorder	Yes	Yes	No	No	No	No	No	-	606032	11	0
SRRM4	A7MD48	84530	C1510586	Autism Spectrum Disorders	Yes	Yes	No	No	No	No	No	-	613103	3	0
SST	P61278	6750	C0004352	Autistic Disorder	Yes	Yes	No	No	No	No	Yes	-	182450	2	0
SSTR4	P31391	6754	C1510586	Autism Spectrum Disorders	Yes	Yes	No	Yes	No	No	No	-	182454	-	-
SSTR5	P35346	6755	C0004352	Autistic Disorder	Yes	Yes	No	Yes	No	No	Yes	-	182455	7	0
ST8SIA2	Q92186	8128	C0004352	Autistic Disorder	Yes	Yes	No	No	No	No	Yes	-	602546	-	-
STAG1	Q68DW7	10274	C1510586	Autism Spectrum Disorders	Yes	Yes	No	No	No	No	Yes	26	604358	15	0
STATH	P02808	6779	C0004352	Autistic Disorder	No	Yes	No	No	No	No	Yes	-	184470	5	0
STK39	Q9UEW8	27347	C0004352	Autistic Disorder	Yes	Yes	Yes	No	No	No	No	1	607648	4	0
STMN4	Q9H169	81551	C0004352	Autistic Disorder	Yes	Yes	No	No	No	No	Yes	-	-	2	0
STS	P08842	412	C0004352	Autistic Disorder	Yes	Yes	No	Yes	No	No	No	13	300747	54	0
STX18	Q9P2W9	53407	C1510586	Autism Spectrum Disorders	Yes	Yes	Yes	No	No	No	No	1	606046	3	0
STX1A	Q16623	6804	C0004352	Autistic Disorder	Yes	Yes	No	No	No	No	Yes	1	186590	5	0
STXBP1	P61764	6812	C0004352	Autistic Disorder	Yes	Yes	No	No	No	No	No	221	602926	96	11
STXBP6	Q8NFX7	29091	C0004352	Autistic Disorder	Yes	Yes	No	No	No	No	No	1	607958	3	0
SUB1	P53999	10923	C1510586	Autism Spectrum Disorders	Yes	Yes	No	No	No	No	No	-	600503	3	0
SYN1	P17600	6853	C0004352	Autistic Disorder	Yes	Yes	No	No	No	No	Yes	21	313440	84	8
SYN2	Q92777	6854	C0004352	Autistic Disorder	Yes	Yes	No	No	No	No	No	-	600755	3	0
SYN3	O14994	8224	C0004352	Autistic Disorder	Yes	Yes	Yes	No	No	No	No	10	602705	94	0
SYNE1	Q8NF91	23345	C1510586	Autism Spectrum Disorders	Yes	Yes	No	No	No	No	Yes	139	608441	1535	395
SYNE2	Q8WXH0	23224	C0004352	Autistic Disorder	Yes	Yes	No	No	No	No	Yes	3	608442	736	115
SYNGAP1	Q96PV0	8831	C0004352	Autistic Disorder	No	Yes	No	No	No	No	No	179	603384	150	10
TAF1C	Q15572	9013	C0004352	Autistic Disorder	Yes	Yes	No	No	No	No	Yes	1	604905	17	0
TAOK2	Q9UL54	9344	C1510586	Autism Spectrum Disorders	Yes	Yes	No	Yes	No	No	No	-	613199	10	0
TAS2R1	Q9NYW7	50834	C0004352	Autistic Disorder	No	Yes	No	No	No	No	No	-	604796	6	0
TBL1X	O60907	6907	C1510586	Autism Spectrum Disorders	Yes	Yes	No	No	No	No	No	3	300196	17	0
TBL1XR1	Q9BZK7	79718	C1510586	Autism Spectrum Disorders	Yes	Yes	No	No	No	No	No	40	608628	54	4
TBL2	Q9Y4P3	26608	C0004352	Autistic Disorder	Yes	Yes	No	No	No	No	No	-	605842	4	0
TBR1	Q16650	10716	C0004352	Autistic Disorder	Yes	Yes	Yes	No	No	No	No	30	604616	9	0
TBX1	O43435	6899	C0004352	Autistic Disorder	Yes	Yes	No	No	No	No	Yes	26	602054	98	6
TCF20	Q9UGU0	6942	C1510586	Autism Spectrum Disorders	No	Yes	No	No	No	No	No	40	603107	8	0
TCF4	P15884	6925	C0004352	Autistic Disorder	Yes	Yes	No	No	No	No	Yes	153	602272	195	11
TCN2	P20062	6948	C0004352	Autistic Disorder	Yes	Yes	No	No	No	No	No	20	613441	86	12
TDO2	P48775	6999	C0004352	Autistic Disorder	No	Yes	No	Yes	No	No	No	2	191070	6	0
TENM4	Q6N022	26011	C1510586	Autism Spectrum Disorders	Yes	Yes	No	No	No	No	No	5	610084	11	0
TESC	Q96BS2	54997	C0004352	Autistic Disorder	Yes	Yes	No	No	No	No	No	-	611585	6	0
TET1	Q8NFU7	80312	C1510586	Autism Spectrum Disorders	Yes	Yes	No	No	No	No	No	-	607790	4	0
TET3	J3KNF3	200424	C1510586	Autism Spectrum Disorders	Yes	Yes	No	No	No	No	No	9	613555	1	0
TF	P02787	7018	C0004352	Autistic Disorder	Yes	Yes	Yes	No	No	No	Yes	8	190000	30	7
TG	P01266	7038	C0004352	Autistic Disorder	Yes	Yes	No	No	No	No	Yes	28	188450	159	69
THY1	P04216	7070	C0004352	Autistic Disorder	Yes	Yes	No	No	No	No	No	1	188230	1	0
TLL1	O43897	7092	C1510586	Autism Spectrum Disorders	Yes	Yes	No	No	No	No	No	4	606742	8	0
TMEM132B	Q14DG7	114795	C0004352	Autistic Disorder	Yes	No	No	No	No	No	No	-	-	2	0
TMEM138	Q9NPI0	51524	C0856975	Autistic behavior	Yes	Yes	No	No	No	No	No	6	614459	44	2
TMEM189	A5PLL7	387521	C1510586	Autism Spectrum Disorders	Yes	No	Yes	No	No	No	No	NA	NA	NA	NA
TMEM189-UBE2V1	I3L0A0	387522	C1510586	Autism Spectrum Disorders	No	No	No	No	No	No	No	NA	NA	NA	NA
TMEM216	Q9P0N5	51259	C0856975	Autistic behavior	Yes	Yes	No	No	No	No	No	18	613277	53	13
TMEM231	Q9H6L2	79583	C0856975	Autistic behavior	Yes	Yes	No	No	No	No	No	13	614949	41	6
TMEM237	Q96Q45	65062	C0856975	Autistic behavior	Yes	Yes	No	No	No	No	No	16	614423	112	8
TMLHE	Q9NVH6	55217	C0004352	Autistic Disorder	Yes	Yes	No	No	No	No	No	13	300777	20	0
TMX2	Q9Y320	51075	C1510586	Autism Spectrum Disorders	Yes	Yes	No	No	No	No	No	7	616715	3	0
TNC	P24821	3371	C0004352	Autistic Disorder	Yes	Yes	No	No	No	No	Yes	3	187380	15	1
TNF	P01375	7124	C0004352	Autistic Disorder	No	Yes	No	Yes	No	No	Yes	2	191160	2	0
TNFRSF1B	P20333	7133	C0004352	Autistic Disorder	Yes	Yes	No	No	Yes	No	No	-	191191	8	0
TNRC6B	Q9UPQ9	23112	C1510586	Autism Spectrum Disorders	Yes	Yes	No	No	No	No	Yes	2	610740	4	0
TNXB	P22105	7148	C1510586	Autism Spectrum Disorders	No	Yes	No	No	No	No	No	17	600985	105	4
TOP1	P11387	7150	C1510586	Autism Spectrum Disorders	Yes	Yes	No	Yes	No	No	Yes	2	126420	-	-
TOP2B	Q02880	7155	C1510586	Autism Spectrum Disorders	Yes	Yes	No	Yes	No	No	Yes	1	126431	4	0
TP53	P04637	7157	C0004352	Autistic Disorder	Yes	Yes	No	Yes	Yes	Yes	Yes	574	191170	757	143
TPH1	P17752	7166	C0004352	Autistic Disorder	Yes	Yes	No	Yes	Yes	No	No	-	191060	4	0
TPH2	Q8IWU9	121278	C0004352	Autistic Disorder	Yes	Yes	No	Yes	Yes	No	No	-	607478	35	0
TPTE	P56180	7179	C0004352	Autistic Disorder	No	Yes	No	No	No	No	Yes	2	604336	2	0
TRIM10	Q9UDY6	10107	C1510586	Autism Spectrum Disorders	No	Yes	No	No	No	No	No	-	605701	1	0
TRIM26	Q12899	7726	C1510586	Autism Spectrum Disorders	No	Yes	No	No	No	No	No	-	600830	1	0
TRIM31	Q9BZY9	11074	C1510586	Autism Spectrum Disorders	No	Yes	No	No	No	No	No	-	609316	2	0
TRIM32	Q13049	22954	C1510586	Autism Spectrum Disorders	Yes	Yes	No	No	No	No	Yes	23	602290	213	20
TRIM33	Q9UPN9	51592	C0004352	Autistic Disorder	Yes	Yes	No	No	No	No	Yes	-	605769	1	0
TRIO	O75962	7204	C1510586	Autism Spectrum Disorders	Yes	Yes	No	No	No	No	No	44	601893	56	2
TRIP12	Q14669	9320	C1510586	Autism Spectrum Disorders	Yes	Yes	No	No	No	No	No	29	604506	30	0
TRPC6	Q9Y210	7225	C0004352	Autistic Disorder	Yes	Yes	No	Yes	No	No	Yes	14	603652	74	1
TSC1	Q92574	7248	C0004352	Autistic Disorder	Yes	Yes	No	No	No	Yes	Yes	312	605284	891	175
TSC2	P49815	7249	C0004352	Autistic Disorder	Yes	Yes	No	No	No	Yes	Yes	649	191092	1844	487
TSHR	Q0VAP8	7253	C1846135	Autistic features	Yes	Yes	No	No	No	No	Yes	36	603372	39	39
TSHZ3	Q63HK5	57616	C1510586	Autism Spectrum Disorders	Yes	Yes	No	No	No	No	No	-	614119	6	0
TSNARE1	Q96NA8	203062	C1510586	Autism Spectrum Disorders	Yes	Yes	No	No	No	No	No	-	-	4	0
TSNAX	Q99598	7257	C0004352	Autistic Disorder	Yes	Yes	No	No	No	No	No	1	602964	-	-
TSPAN32	Q96QS1	10077	C0004352	Autistic Disorder	Yes	Yes	No	No	No	No	Yes	-	603853	5	0
TTC25	Q96NG3	83538	C0004352	Autistic Disorder	Yes	No	No	No	No	No	No	NA	NA	NA	NA
TUBGCP5	Q96RT8	114791	C0004352	Autistic Disorder	Yes	Yes	No	No	No	No	Yes	3	608147	64	0
TWF2	Q6IBS0	11344	C1510586	Autism Spectrum Disorders	Yes	Yes	No	No	No	No	Yes	-	607433	1	0
TWIST1	Q15672	7291	C1510586	Autism Spectrum Disorders	Yes	Yes	No	No	No	No	Yes	41	601622	24	2
TXNRD1	Q16881	7296	C0004352	Autistic Disorder	Yes	Yes	No	Yes	No	No	Yes	-	601112	6	0
TYR	P14679	7299	C0004352	Autistic Disorder	No	Yes	No	Yes	No	No	Yes	97	606933	38	9
UBE2H	P62256	7328	C0004352	Autistic Disorder	Yes	Yes	No	No	No	No	No	-	601082	2	0
UBE2V1	Q13404	7335	C1510586	Autism Spectrum Disorders	Yes	Yes	No	No	No	No	No	-	602995	1	0
UBE3A	Q05086	7337	C0004352	Autistic Disorder	Yes	Yes	No	No	No	No	Yes	203	601623	141	13
UCP3	P55916	7352	C0004352	Autistic Disorder	Yes	Yes	No	No	No	No	Yes	1	602044	9	1
UNC80	Q8N2C7	285175	C1510586	Autism Spectrum Disorders	Yes	Yes	No	No	No	No	No	39	612636	24	4
UPB1	Q9UBR1	51733	C0004352	Autistic Disorder	Yes	Yes	Yes	No	No	No	No	3	606673	86	4
UPF3B	Q9BZI7	65109	C0004352	Autistic Disorder	Yes	Yes	No	No	No	No	No	10	300298	22	3
UPP2	O95045	151531	C0004352	Autistic Disorder	Yes	Yes	No	No	No	No	No	1	617340	3	0
UROD	P06132	7389	C1510586	Autism Spectrum Disorders	Yes	Yes	No	No	No	No	Yes	17	613521	32	2
USP7	Q93009	7874	C1510586	Autism Spectrum Disorders	Yes	Yes	No	Yes	No	No	Yes	7	602519	40	0
VEGFA	P15692	7422	C0004352	Autistic Disorder	Yes	Yes	No	Yes	Yes	No	Yes	1	192240	3	0
VIP	P01282	7432	C0004352	Autistic Disorder	Yes	Yes	No	No	No	No	No	-	192320	4	0
VLDLR	P98155	7436	C0004352	Autistic Disorder	Yes	Yes	No	No	No	No	Yes	12	192977	116	18
VPS13B	Q7Z7G8	157680	C0004352	Autistic Disorder	Yes	Yes	Yes	No	No	No	No	471	607817	742	103
VRK2	Q86Y07	7444	C1510586	Autism Spectrum Disorders	Yes	Yes	No	No	No	No	Yes	11	602169	37	0
VRK3	Q8IV63	51231	C1510586	Autism Spectrum Disorders	Yes	Yes	No	No	No	No	No	1	-	3	0
VSX1	Q9NZR4	30813	C0004352	Autistic Disorder	Yes	Yes	No	No	No	No	No	1	605020	40	3
VWA8	A3KMH1	23078	C0004352	Autistic Disorder	Yes	No	No	No	No	No	No	6	617509	4	0
WAC	Q9P1G8	51322	C0004352	Autistic Disorder	Yes	Yes	No	No	No	No	No	39	615049	7	0
WDFY3	Q8IZQ1	23001	C0004352	Autistic Disorder	Yes	Yes	No	No	No	No	No	8	617485	16	0
WDR93	Q6P2C0	56964	C1298684	Autistic spectrum disorder with isolated skills	Yes	Yes	No	No	No	No	No	2	-	4	0
WFS1	O76024	7466	C0856975	Autistic behavior	Yes	Yes	No	No	No	No	Yes	80	606201	247	72
WNK3	Q9BYP7	65267	C0004352	Autistic Disorder	Yes	Yes	No	Yes	No	No	Yes	-	300358	6	0
WNT1	P04628	7471	C1510586	Autism Spectrum Disorders	Yes	Yes	No	No	No	No	Yes	9	164820	11	1
WNT2	P09544	7472	C0004352	Autistic Disorder	Yes	Yes	No	No	No	No	Yes	-	147870	3	0
WT1	A0A0A0MT54	7490	C0004352	Autistic Disorder	Yes	Yes	No	No	No	Yes	Yes	59	607102	354	28
XDH	P47989	7498	C0004352	Autistic Disorder	Yes	Yes	No	Yes	Yes	No	Yes	11	607633	155	20
XIRP2	A4UGR9	129446	C0004352	Autistic Disorder	No	Yes	No	No	Yes	No	No	3	609778	3	0
XPC	Q01831	7508	C0004352	Autistic Disorder	Yes	Yes	No	No	No	No	Yes	85	613208	92	17
XPO1	O14980	7514	C0004352	Autistic Disorder	Yes	Yes	No	No	No	No	Yes	6	602559	11	0
YEATS2	Q9ULM3	55689	C0004352	Autistic Disorder	Yes	Yes	No	No	No	No	Yes	1	613373	6	0
YWHAE	P62258	7531	C0004352	Autistic Disorder	No	Yes	No	No	No	No	Yes	13	605066	25	0
YWHAZ	P63104	7534	C0004352	Autistic Disorder	Yes	Yes	No	No	No	No	Yes	-	601288	4	1
ZBED9	Q6R2W3	114821	C1510586	Autism Spectrum Disorders	No	Yes	No	No	No	No	No	-	615254	2	0
ZBTB16	Q05516	7704	C0004352	Autistic Disorder	Yes	Yes	No	No	No	No	Yes	1	176797	2	0
ZBTB20	Q9HC78	26137	C0004352	Autistic Disorder	Yes	Yes	No	No	No	No	No	35	606025	14	0
ZKSCAN3	Q9BRR0	80317	C1510586	Autism Spectrum Disorders	Yes	Yes	No	No	No	No	No	-	612791	2	0
ZMYND11	Q15326	10771	C0004352	Autistic Disorder	Yes	Yes	No	No	No	No	Yes	24	608668	30	0
ZNF253	O75346	56242	C1510586	Autism Spectrum Disorders	Yes	Yes	No	No	No	No	No	-	606954	5	0
ZNF277	Q9NRM2	11179	C0004352	Autistic Disorder	Yes	Yes	No	No	No	No	No	-	605465	15	0
ZNF407	Q9C0G0	55628	C0004352	Autistic Disorder	Yes	Yes	No	No	No	No	No	3	615894	47	2
ZNF423	Q2M1K9	23090	C0856975	Autistic behavior	Yes	Yes	No	No	No	No	Yes	9	604557	127	5
ZNF436	Q9C0F3	80818	C1510586	Autism Spectrum Disorders	Yes	Yes	No	No	No	No	No	-	611703	3	0
ZNF569	A0A024R0G4	148266	C1510586	Autism Spectrum Disorders	Yes	Yes	No	No	No	No	No	-	613904	4	0
ZNF629	Q9UEG4	23361	C1510586	Autism Spectrum Disorders	Yes	Yes	No	No	No	No	No	-	-	6	0
ZNF674	Q2M3X9	641339	C0004352	Autistic Disorder	Yes	Yes	No	No	No	No	No	-	300573	23	2
ZNF713	Q8N859	349075	C1510586	Autism Spectrum Disorders	Yes	Yes	No	No	No	No	No	-	616181	8	0
ZNF763	Q0D2J5	284390	C1510586	Autism Spectrum Disorders	Yes	Yes	No	No	No	No	No	-	-	2	0
ZNF778	Q96MU6	197320	C0004352	Autistic Disorder	Yes	Yes	No	No	No	No	No	2	-	22	0
ZNF804A	Q7Z570	91752	C0004352	Autistic Disorder	Yes	Yes	No	No	Yes	No	No	2	612282	2	0
ZNF827	Q17R98	152485	C0004352	Autistic Disorder	Yes	Yes	No	No	No	No	No	1	617962	3	0
ZSCAN9	O15535	7746	C1510586	Autism Spectrum Disorders	Yes	Yes	No	No	No	No	No	-	602246	2	0
ZSWIM6	Q9HCJ5	57688	C1510586	Autism Spectrum Disorders	Yes	Yes	No	No	No	No	No	4	615951	16	1

## Sheet: S2. BrainExpression
Supplemental Table 2. Results Comparing Brain Region-Specific Gene Expression of ASD Genes to the Random Sets. ANOVA results testing if the average gene expression for ASD candidate genes was different from the average across all of the 1,000 random gene sets in each brain region available in the Genotype Tissue Expression databased (GTEx). Corrected p-values are based on a Benjamini-Hochberg cor…
Brain Region	F (hypothesis df, error df)	eta squared	p-value	p-valuecorrected
Amygdala	0.405 (1, 14219)	2.85e-05	0.524	1
Brodman1909 (area24)	0.353 (1, 14466)	2.44e-05	0.552	1
Brodman1909 (area9)	0.246 (1, 14582)	1.69e-05	0.62	1
Caudate Nucleus	0.404 (1, 14411)	2.8e-05	0.525	1
Cerebellar Hemisphere	0.136 (1, 14579)	9.35e-06	0.712	1
Cerebellum	0.198 (1, 14797)	1.34e-05	0.656	1
Cerebral Cortex	0.301 (1, 14722)	2.04e-05	0.583	1
Hippocampus Proper	0.353 (1, 14380)	2.45e-05	0.553	1
Hypothalamus	0.358 (1, 14793)	2.42e-05	0.55	1
Nucleus Accumbens	0.417 (1, 14467)	2.88e-05	0.518	1
Pituitary Gland	14.100 (1, 15317)	0.000921	0.000172	0.00224
Putamen	0.400 (1, 14083)	2.84e-05	0.527	1
Substantia Nigra	0.275 (1, 14334)	1.92e-05	0.6	1

## Sheet: S3. HumanMouse_BPs
Supplemental Table 3. Results from gene-set overrepresentation analysis of ASD candidate genes in humans and mice. Shown are results from conditional gene set overrepresentation analyses where the p-value for overrepresentation in biological processes of ASD candidate genes met a bonferroni corrected significance threshold. Analyses were conducted using Ensembl IDs for genes in the ASD candidate …
Gene Ontology ID	Term	Human ASD Genes					Mouse ASD Gene Orthologs
		Annotated	Significant	Expected	classicFisher	FoldEnrichment	Annotated	Significant	Expected	classicFisher	FoldEnrichment
GO:0007610	behavior	580	139	31.14	9.64198e-54	4.46371	660	162	30.73	6.59977e-74	5.27172
GO:0032501	multicellular organismal process	7262	594	389.84	1.71612e-46	1.5237	7051	542	328.26	1.08272e-55	1.65113
GO:0032502	developmental process	6037	526	324.08	4.98405e-46	1.62306	5443	479	253.4	4.8018e-64	1.89029
GO:0065008	regulation of biological quality	3874	404	207.96	4.76979e-34	1.94268	3558	386	165.64	9.15526e-42	2.33035
GO:0051239	regulation of multicellular organismal p...	3007	329	161.42	1.12224e-32	2.03816	2923	327	136.08	2.57336e-38	2.403
GO:0007399	nervous system development	2283	345	122.56	3.348e-31	2.81495	2075	320	96.6	1.7341e-28	3.31263
GO:0007267	cell-cell signaling	1603	240	86.05	5.81357e-31	2.78908	1325	217	61.69	1.1923e-38	3.51759
GO:0030182	neuron differentiation	1323	221	71.02	6.53269e-29	3.1118	1334	213	62.11	9.11326e-24	3.4294
GO:0048518	positive regulation of biological proces...	5788	466	310.71	2.20745e-28	1.49979	5356	436	249.35	6.00498e-45	1.74855
GO:0032879	regulation of localization	2637	288	141.56	4.20877e-28	2.03447	2599	287	121	2.18365e-31	2.3719
GO:0023052	signaling	6160	485	330.68	1.15491e-27	1.46667	5571	418	259.36	7.99979e-33	1.61166
GO:0050896	response to stimulus	8563	613	459.68	1.46989e-27	1.33354	7856	525	365.74	1.24692e-31	1.43545
GO:0048869	cellular developmental process	4192	378	225.04	2.00987e-27	1.6797	3885	354	180.87	7.47203e-30	1.95721
GO:0051179	localization	6259	488	336	8.06929e-27	1.45238	5315	446	247.44	1.34141e-50	1.80246
GO:0048522	positive regulation of cellular process	5113	431	274.48	1.97845e-26	1.57024	4731	405	220.25	5.81165e-30	1.83882
GO:0050808	synapse organization	389	96	20.88	2.00456e-26	4.5977	407	93	18.95	6.36092e-22	4.90765
GO:0051703	intraspecies interaction between organis...	49	33	2.63	6.01899e-26	12.5475	47	30	2.19	5.32557e-23	13.6986
GO:0099177	regulation of trans-synaptic signaling	427	114	22.92	2.82799e-25	4.97382	475	118	22.11	4.85679e-22	5.33695
GO:0007154	cell communication	6180	489	331.76	9.54535e-25	1.47396	5631	423	262.15	3.17785e-18	1.61358
GO:0040011	locomotion	1739	194	93.35	2.28202e-24	2.0782	1658	189	77.19	6.26052e-33	2.4485
GO:0071840	cellular component organization or bioge...	6294	482	337.88	2.73544e-24	1.42654	5520	440	256.99	6.03242e-43	1.71213
GO:0022008	neurogenesis	1565	250	84.01	6.80966e-24	2.97584	1584	248	73.74	1.91959e-22	3.36317
GO:0050793	regulation of developmental process	2482	268	133.24	2.45393e-23	2.01141	2447	268	113.92	4.6975e-27	2.35253
GO:0016043	cellular component organization	6114	479	328.21	7.07213e-23	1.45943	5360	437	249.54	7.28926e-28	1.75122
GO:0048519	negative regulation of biological proces...	5091	407	273.3	1.72319e-22	1.48921	4655	390	216.72	4.27516e-41	1.79956
GO:0065007	biological regulation	11487	737	616.65	1.93426e-22	1.19517	10392	650	483.8	2.60122e-39	1.34353
GO:0008283	cell proliferation	1847	197	99.15	2.22617e-22	1.98689	1822	190	84.82	4.97604e-28	2.24004
GO:0009893	positive regulation of metabolic process	3449	314	185.15	4.93345e-22	1.69592	3171	286	147.63	2.84871e-17	1.93728
GO:0023051	regulation of signaling	3393	335	182.14	1.60505e-21	1.83924	2933	301	136.55	2.56468e-24	2.20432
GO:0010604	positive regulation of macromolecule met...	3195	287	171.51	1.6215e-21	1.67337	2914	260	135.66	1.34852e-15	1.91656
GO:0007417	central nervous system development	973	181	52.23	4.86638e-21	3.46544	781	154	36.36	3.19269e-19	4.23542
GO:0010646	regulation of cell communication	3346	334	179.62	1.04581e-20	1.85948	2913	302	135.62	5.84638e-24	2.22681
GO:0051705	multi-organism behavior	64	35	3.44	2.11399e-20	10.1744	65	32	3.03	1.16569e-15	10.5611
GO:0051128	regulation of cellular component organiz...	2401	250	128.89	3.97306e-20	1.93964	2331	237	108.52	4.53918e-19	2.18393
GO:0032989	cellular component morphogenesis	1117	161	59.96	4.69844e-20	2.68512	1088	151	50.65	2.7216e-16	2.98124
GO:0045595	regulation of cell differentiation	1754	202	94.16	8.50496e-20	2.14528	1723	207	80.22	1.03457e-24	2.5804
GO:0040007	growth	936	118	50.25	1.04506e-18	2.34826	984	128	45.81	3.80524e-27	2.79415
GO:0051049	regulation of transport	1775	225	95.29	1.36871e-18	2.36121	1781	227	82.92	1.3814e-15	2.73758
GO:0051240	positive regulation of multicellular org...	1669	208	89.6	1.89303e-18	2.32143	1777	223	82.73	2.52e-24	2.69552
GO:0051173	positive regulation of nitrogen compound...	3058	277	164.16	2.97581e-18	1.68738	2793	254	130.03	1.25484e-14	1.9534
GO:0051716	cellular response to stimulus	7095	516	380.88	3.22538e-18	1.35476	6484	440	301.87	1.06549e-11	1.45758
GO:0050789	regulation of biological process	10847	694	582.29	7.73815e-18	1.19185	9857	615	458.9	4.63443e-33	1.34016
GO:0060322	head development	753	137	40.42	9.41012e-18	3.38941	609	119	28.35	7.93226e-18	4.19753
GO:0006928	movement of cell or subcellular componen...	1969	198	105.7	1.29876e-17	1.87323	1821	191	84.78	2.7099e-20	2.25289
GO:0050890	cognition	291	87	15.62	1.95227e-17	5.56978	299	88	13.92	1.35809e-25	6.32184
GO:0048523	negative regulation of cellular process	4533	366	243.34	3.18515e-17	1.50407	4197	347	195.39	2.00833e-20	1.77594
GO:0099536	synaptic signaling	693	163	37.2	5.51569e-17	4.38172	661	155	30.77	1.74863e-12	5.03737
GO:0030030	cell projection organization	1475	194	79.18	9.29251e-17	2.45011	1407	196	65.5	1.33722e-18	2.99237
GO:0007420	brain development	713	130	38.28	1.01393e-16	3.39603	561	111	26.12	6.43805e-16	4.24962
GO:0048468	cell development	2091	270	112.25	1.40854e-16	2.40535	2129	273	99.12	5.43473e-17	2.75424
GO:0022610	biological adhesion	1351	145	72.52	1.6216e-16	1.99945	1199	129	55.82	7.86086e-20	2.311
GO:0031325	positive regulation of cellular metaboli...	3174	284	170.39	2.36836e-16	1.66676	2922	261	136.04	1.17537e-12	1.91855
GO:0007165	signal transduction	5707	431	306.36	5.03132e-16	1.40684	5175	366	240.92	1.97262e-10	1.51918
GO:0006836	neurotransmitter transport	261	62	14.01	9.66434e-16	4.42541	268	69	12.48	1.00116e-17	5.52885
GO:1903530	regulation of secretion by cell	714	103	38.33	1.36399e-15	2.68719	769	119	35.8	2.91366e-21	3.32402
GO:0001505	regulation of neurotransmitter levels	334	83	17.93	1.41926e-15	4.62911	341	94	15.88	4.89476e-20	5.9194
GO:0030534	adult behavior	142	44	7.62	1.9194e-15	5.77428	174	52	8.1	1.93536e-18	6.41975
GO:0008219	cell death	2107	201	113.11	2.07286e-15	1.77703	1925	197	89.62	9.60525e-20	2.19817
GO:0032940	secretion by cell	1461	154	78.43	2.73247e-15	1.96353	977	140	45.48	3.11174e-27	3.07828
GO:0048511	rhythmic process	290	52	15.57	1.10719e-14	3.33976	272	54	12.66	6.33138e-20	4.2654
GO:0009605	response to external stimulus	2284	246	122.61	3.66715e-14	2.00636	2014	208	93.76	2.37421e-13	2.21843
GO:0016358	dendrite development	227	58	12.19	6.26693e-14	4.758	260	64	12.1	2.10344e-14	5.28926
GO:0050794	regulation of cellular process	10180	663	546.48	8.30301e-14	1.21322	9256	586	430.92	2.11451e-12	1.35988
GO:0051246	regulation of protein metabolic process	2681	236	143.92	1.76e-13	1.6398	2436	220	113.41	4.30497e-11	1.93986
GO:0006468	protein phosphorylation	1885	185	101.19	2.70299e-13	1.82824	1654	174	77	6.49432e-12	2.25974
GO:0060255	regulation of macromolecule metabolic pr...	5877	411	315.49	2.74941e-13	1.30274	4783	366	222.67	3.26896e-14	1.64369
GO:0051094	positive regulation of developmental pro...	1308	166	70.22	3.30541e-13	2.364	1414	179	65.83	1.28448e-14	2.71913
GO:0032268	regulation of cellular protein metabolic...	2495	225	133.94	3.45995e-13	1.67986	2265	211	105.45	3.16233e-11	2.00095
GO:0042127	regulation of cell proliferation	1531	169	82.19	3.55617e-13	2.05621	1512	166	70.39	3.36386e-14	2.35829
GO:0060627	regulation of vesicle-mediated transport	507	76	27.22	4.58652e-13	2.79206	514	76	23.93	3.16457e-13	3.17593
GO:0048858	cell projection morphogenesis	650	127	34.89	5.66886e-13	3.64001	625	117	29.1	6.64432e-09	4.02062
GO:0030900	forebrain development	371	77	19.92	6.21896e-13	3.86546	341	72	15.88	1.7949e-12	4.53401
GO:0009719	response to endogenous stimulus	1580	183	84.82	7.15707e-13	2.15751	1200	141	55.87	9.54378e-13	2.52372
GO:0007275	multicellular organism development	5172	490	277.64	7.35512e-13	1.76488	4707	453	219.14	1.0812e-21	2.06717
GO:0042133	neurotransmitter metabolic process	139	34	7.46	9.37446e-13	4.55764	140	35	6.52	1.21198e-12	5.3681
GO:0051130	positive regulation of cellular componen...	1220	151	65.49	1.07402e-12	2.3057	1183	145	55.08	8.71755e-11	2.63253
GO:0010628	positive regulation of gene expression	1903	191	102.16	1.08776e-12	1.86962	1794	175	83.52	8.59411e-08	2.09531
GO:0042391	regulation of membrane potential	413	89	22.17	1.11457e-12	4.01443	403	91	18.76	2.53745e-13	4.85075
GO:0010647	positive regulation of cell communicatio...	1764	201	94.7	2.66653e-12	2.12249	1576	189	73.37	2.30086e-16	2.57598
GO:0051241	negative regulation of multicellular org...	1157	144	62.11	3.86621e-12	2.31847	1202	152	55.96	3.70893e-15	2.71623
GO:0023056	positive regulation of signaling	1769	199	94.96	4.53352e-12	2.09562	1582	187	73.65	3.39977e-16	2.53904
GO:0099173	postsynapse organization	155	40	8.32	5.19422e-12	4.80769	172	37	8.01	2.29932e-08	4.61923
GO:0051050	positive regulation of transport	944	122	50.68	5.9714e-12	2.40726	988	135	46	3.98973e-14	2.93478
GO:0006811	ion transport	1624	194	87.18	7.87216e-12	2.22528	1420	182	66.11	5.87679e-11	2.75299
GO:0099504	synaptic vesicle cycle	187	45	10.04	7.95044e-12	4.48207	205	51	9.54	1.42925e-12	5.34591
GO:0003008	system process	2069	243	111.07	7.99033e-12	2.18781	2432	238	113.22	1.41665e-06	2.1021
GO:0048666	neuron development	1074	190	57.65	1.10469e-11	3.29575	1094	187	50.93	1.52266e-10	3.67171
GO:0007416	synapse assembly	166	46	8.91	1.16036e-11	5.16274	161	38	7.5	2.52998e-07	5.06667
GO:0080090	regulation of primary metabolic process	5790	407	310.82	1.7702e-11	1.30944	4702	363	218.9	1.36578e-13	1.65829
GO:0031401	positive regulation of protein modificat...	1182	134	63.45	1.96984e-11	2.1119	1112	136	51.77	1.32165e-12	2.627
GO:0045937	positive regulation of phosphate metabol...	1083	129	58.14	2.10278e-11	2.21878	1030	133	47.95	9.07955e-12	2.77372
GO:0010941	regulation of cell death	1585	166	85.09	2.40441e-11	1.95088	1562	174	72.72	8.77915e-16	2.39274
GO:0032409	regulation of transporter activity	261	54	14.01	2.40719e-11	3.85439	249	55	11.59	6.76468e-11	4.74547
GO:0010605	negative regulation of macromolecule met...	2634	218	141.4	2.63934e-11	1.54173	2239	199	104.24	1.88226e-11	1.90906
GO:0040008	regulation of growth	641	85	34.41	4.59499e-11	2.47021	657	92	30.59	4.90259e-14	3.00752
GO:0048583	regulation of response to stimulus	3971	331	213.17	4.75489e-11	1.55275	3402	295	158.38	2.13261e-14	1.86261
GO:0019725	cellular homeostasis	937	102	50.3	5.61323e-11	2.02783	856	103	39.85	1.708e-14	2.58469
GO:0045597	positive regulation of cell differentiat...	931	125	49.98	6.71758e-11	2.501	1016	142	47.3	1.36946e-13	3.00211
GO:0042493	response to drug	980	138	52.61	9.30832e-11	2.62308	758	120	35.29	4.01485e-10	3.4004
GO:0051172	negative regulation of nitrogen compound...	2282	198	122.5	1.16662e-10	1.61633	2045	184	95.21	4.57791e-10	1.93257
GO:0042136	neurotransmitter biosynthetic process	94	26	5.05	1.24188e-10	5.14851	99	27	4.61	8.46649e-10	5.85683
GO:0050795	regulation of behavior	69	22	3.7	1.39471e-10	5.94595	86	27	4	9.2716e-13	6.75
GO:0099003	vesicle-mediated transport in synapse	199	41	10.68	1.69815e-10	3.83895	224	48	10.43	4.87313e-10	4.60211
GO:0021537	telencephalon development	243	54	13.04	1.76674e-10	4.1411	219	49	10.2	1.15992e-09	4.80392
GO:0048167	regulation of synaptic plasticity	182	49	9.77	1.95789e-10	5.01535	201	50	9.36	8.03952e-09	5.34188
GO:0019226	transmission of nerve impulse	70	24	3.76	2.35062e-10	6.38298	79	27	3.68	7.5845e-12	7.33696
GO:0016049	cell growth	460	61	24.69	2.69254e-10	2.47064	472	65	21.97	4.77623e-12	2.95858
GO:0051247	positive regulation of protein metabolic...	1628	161	87.39	3.46298e-10	1.84232	1512	157	70.39	6.17457e-11	2.23043
GO:0051174	regulation of phosphorus metabolic proce...	1716	168	92.12	3.71436e-10	1.82371	1556	169	72.44	1.32609e-11	2.33297
GO:0050806	positive regulation of synaptic transmis...	163	50	8.75	3.85074e-10	5.71429	190	53	8.85	1.29997e-08	5.9887
GO:0015844	monoamine transport	88	26	4.72	4.93586e-10	5.50847	102	26	4.75	2.89515e-07	5.47368
GO:0031175	neuron projection development	945	169	50.73	6.30572e-10	3.33136	972	171	45.25	1.90511e-07	3.77901
GO:0009892	negative regulation of metabolic process	2859	234	153.48	7.43372e-10	1.52463	2471	214	115.04	7.80824e-10	1.86022
GO:0007215	glutamate receptor signaling pathway	97	30	5.21	8.04126e-10	5.75816	83	26	3.86	1.91862e-08	6.73575
GO:0010562	positive regulation of phosphorus metabo...	1083	129	58.14	8.34414e-10	2.21878	1030	133	47.95	7.29586e-12	2.77372
GO:0050803	regulation of synapse structure or activ...	218	53	11.7	9.63739e-10	4.52991	255	58	11.87	9.2908e-09	4.88627
GO:0031324	negative regulation of cellular metaboli...	2436	208	130.77	9.82786e-10	1.59058	2202	192	102.52	2.94524e-08	1.87281
GO:0051704	multi-organism process	2451	197	131.58	1.0432e-09	1.49719	1872	149	87.15	1.95892e-11	1.7097
GO:0051171	regulation of nitrogen compound metaboli...	5624	398	301.91	1.05588e-09	1.31827	4577	351	213.08	1.04255e-10	1.64727
GO:0045935	positive regulation of nucleobase-contai...	1836	173	98.56	1.14199e-09	1.75528	1659	159	77.24	3.26491e-07	2.05852
GO:0040012	regulation of locomotion	943	107	50.62	1.4549e-09	2.11379	943	112	43.9	3.87655e-12	2.55125
GO:0048489	synaptic vesicle transport	147	31	7.89	1.57856e-09	3.92902	160	37	7.45	4.91914e-11	4.96644
GO:0048589	developmental growth	629	97	33.77	1.75086e-09	2.87237	699	106	32.54	1.08128e-09	3.25753
GO:0032270	positive regulation of cellular protein ...	1528	155	82.03	1.75766e-09	1.88955	1414	153	65.83	8.75424e-11	2.32417
GO:0042221	response to chemical	4523	393	242.8	3.03823e-09	1.61862	3466	334	161.36	1.14535e-20	2.06991
GO:0060548	negative regulation of cell death	929	117	49.87	3.60876e-09	2.3461	960	130	44.69	1.41322e-11	2.90893
GO:0031399	regulation of protein modification proce...	1769	174	94.96	3.95615e-09	1.83235	1607	172	74.81	4.4381e-11	2.29916
GO:0009653	anatomical structure morphogenesis	2569	287	137.91	4.51753e-09	2.08107	2459	285	114.48	3.21053e-11	2.48952
GO:0044057	regulation of system process	560	97	30.06	4.6415e-09	3.22688	552	105	25.7	1.58366e-15	4.0856
GO:0099565	chemical synaptic transmission, postsyna...	103	35	5.53	4.79692e-09	6.32911	88	33	4.1	8.92446e-12	8.04878
GO:0051270	regulation of cellular component movemen...	950	106	51	5.93958e-09	2.07843	950	111	44.23	1.47509e-11	2.50961
GO:0048731	system development	4622	463	248.12	8.13389e-09	1.86603	4195	431	195.3	1.65779e-11	2.20686
GO:0009967	positive regulation of signal transducti...	1607	173	86.27	9.08871e-09	2.00533	1386	154	64.53	2.39164e-11	2.38649
GO:0010001	glial cell differentiation	211	46	11.33	9.67899e-09	4.06002	216	52	10.06	3.61519e-11	5.16899
GO:0015837	amine transport	100	26	5.37	1.03678e-08	4.84171	115	29	5.35	7.11676e-08	5.42056
GO:0050807	regulation of synapse organization	209	51	11.22	1.05902e-08	4.54545	248	56	11.55	1.3528e-08	4.84848
GO:0010469	regulation of signaling receptor activit...	152	34	8.16	1.26388e-08	4.16667	120	28	5.59	2.97624e-07	5.00894
GO:0098810	neurotransmitter reuptake	26	13	1.4	1.32039e-08	9.28571	22	11	1.02	8.20767e-07	10.7843
GO:0033555	multicellular organismal response to str...	70	21	3.76	1.46836e-08	5.58511	92	29	4.28	2.18484e-12	6.7757
GO:0019233	sensory perception of pain	103	24	5.53	2.33114e-08	4.33996	133	39	6.19	6.26934e-22	6.30048
GO:1901700	response to oxygen-containing compound	1559	186	83.69	2.50151e-08	2.22249	1244	159	57.92	2.51113e-06	2.74517
GO:0019220	regulation of phosphate metabolic proces...	1714	168	92.01	2.63702e-08	1.82589	1555	169	72.39	2.38006e-09	2.33458
GO:1900449	regulation of glutamate receptor signali...	61	21	3.27	3.06424e-08	6.42202	52	17	2.42	2.52544e-06	7.02479
GO:0017144	drug metabolic process	803	85	43.11	3.0646e-08	1.9717	663	75	30.87	1.07853e-07	2.42954
GO:0032990	cell part morphogenesis	669	127	35.91	3.1608e-08	3.53662	647	117	30.12	4.38543e-07	3.88446
GO:0031328	positive regulation of cellular biosynth...	1910	178	102.53	3.32035e-08	1.73608	1733	167	80.68	2.82874e-06	2.06991
GO:0007272	ensheathment of neurons	128	25	6.87	3.62038e-08	3.63901	133	27	6.19	2.85726e-09	4.36187
GO:0019222	regulation of metabolic process	6373	439	342.12	3.91306e-08	1.28318	5213	397	242.69	1.75314e-16	1.63583
GO:0098815	modulation of excitatory postsynaptic po...	38	17	2.04	4.67068e-08	8.33333	49	20	2.28	3.55104e-08	8.77193
GO:0060284	regulation of cell development	900	143	48.31	4.67191e-08	2.96005	996	164	46.37	1.50064e-11	3.53677
GO:0018958	phenol-containing compound metabolic pro...	101	23	5.42	5.64835e-08	4.24354	104	26	4.84	7.34766e-09	5.3719
GO:0045927	positive regulation of growth	248	45	13.31	5.88957e-08	3.38092	278	53	12.94	8.91038e-10	4.09583
GO:0000904	cell morphogenesis involved in different...	730	131	39.19	6.49829e-08	3.34269	720	125	33.52	8.81075e-07	3.72912
GO:0042220	response to cocaine	53	21	2.85	6.55711e-08	7.36842	40	17	1.86	8.96368e-07	9.13978
GO:0021987	cerebral cortex development	110	29	5.91	7.3355e-08	4.90694	99	28	4.61	2.60492e-08	6.07375
GO:0031644	regulation of neurological system proces...	130	39	6.98	7.35763e-08	5.58739	159	51	7.4	2.60061e-15	6.89189
GO:0048638	regulation of developmental growth	315	62	16.91	7.69418e-08	3.66647	366	69	17.04	2.01996e-07	4.0493
GO:0006584	catecholamine metabolic process	52	16	2.79	9.07365e-08	5.73477	55	16	2.56	2.84398e-07	6.25
GO:0060996	dendritic spine development	93	26	4.99	9.77575e-08	5.21042	107	30	4.98	1.01996e-08	6.0241
GO:0021543	pallium development	164	37	8.8	1.01447e-07	4.20455	144	34	6.7	1.17553e-07	5.07463
GO:0035637	multicellular organismal signaling	194	36	10.41	1.02496e-07	3.45821	127	35	5.91	7.08583e-13	5.92217
GO:0051248	negative regulation of protein metabolic...	1047	105	56.21	1.02562e-07	1.868	961	103	44.74	4.37328e-09	2.30219
GO:2000026	regulation of multicellular organismal d...	1979	234	106.24	1.20356e-07	2.20256	1970	241	91.71	6.95628e-09	2.62785
GO:2000463	positive regulation of excitatory postsy...	26	14	1.4	1.55596e-07	10	34	16	1.58	3.20966e-07	10.1266
GO:0023014	signal transduction by protein phosphory...	918	108	49.28	1.62995e-07	2.19156	746	101	34.73	2.77705e-12	2.90815
GO:0002209	behavioral defense response	36	16	1.93	2.10348e-07	8.29016	50	21	2.33	8.64812e-08	9.01288
GO:0031646	positive regulation of neurological syst...	60	22	3.22	2.12481e-07	6.8323	74	27	3.45	2.31736e-10	7.82609
GO:0043269	regulation of ion transport	666	111	35.75	2.3527e-07	3.1049	666	116	31.01	4.96357e-08	3.74073
GO:0009628	response to abiotic stimulus	1197	130	64.26	2.55842e-07	2.02303	853	118	39.71	1.23015e-15	2.97154
GO:0010468	regulation of gene expression	4279	320	229.71	2.79001e-07	1.39306	3331	276	155.08	4.62232e-07	1.77973
GO:0030431	sleep	31	13	1.66	3.34338e-07	7.83133	38	16	1.77	5.41169e-09	9.03955
GO:0007618	mating	39	14	2.09	3.44899e-07	6.69856	50	15	2.33	1.3581e-06	6.43777
GO:0060359	response to ammonium ion	130	36	6.98	3.50651e-07	5.15759	95	30	4.42	8.60864e-07	6.78733
GO:0042417	dopamine metabolic process	37	15	1.99	3.6479e-07	7.53769	40	16	1.86	6.85004e-07	8.60215
GO:0007632	visual behavior	52	17	2.79	3.99308e-07	6.09319	65	22	3.03	1.15549e-09	7.26073
GO:0048585	negative regulation of response to stimu...	1552	152	83.31	4.8686e-07	1.82451	1434	138	66.76	9.70918e-08	2.06711
GO:1901615	organic hydroxy compound metabolic proce...	511	58	27.43	4.97573e-07	2.11447	454	57	21.14	8.06375e-08	2.69631
GO:0007166	cell surface receptor signaling pathway	2806	261	150.63	5.25149e-07	1.73272	2134	208	99.35	3.31326e-10	2.09361
GO:0042325	regulation of phosphorylation	1524	159	81.81	5.67065e-07	1.94353	1414	160	65.83	1.37028e-06	2.4305
GO:0048732	gland development	426	68	22.87	6.77609e-07	2.97333	429	73	19.97	8.7341e-08	3.65548
GO:0007269	neurotransmitter secretion	164	38	8.8	6.902e-07	4.31818	165	43	7.68	4.49016e-08	5.59896
GO:0051402	neuron apoptotic process	233	46	12.51	7.58345e-07	3.67706	277	56	12.9	2.94026e-08	4.34109
GO:0014070	response to organic cyclic compound	886	119	47.56	1.03917e-06	2.5021	600	94	27.93	2.98555e-08	3.36556
GO:0051093	negative regulation of developmental pro...	909	107	48.8	1.05266e-06	2.19262	956	112	44.51	1.9533e-06	2.51629
GO:0034762	regulation of transmembrane transport	534	90	28.67	1.06671e-06	3.13917	518	91	24.12	1.58243e-06	3.7728
GO:0035264	multicellular organism growth	144	30	7.73	1.25077e-06	3.88098	180	34	8.38	6.33867e-07	4.05728
GO:1990845	adaptive thermogenesis	151	25	8.11	1.25609e-06	3.08261	142	25	6.61	8.8103e-07	3.78215
GO:0009636	response to toxic substance	502	74	26.95	1.3962e-06	2.74583	317	65	14.76	5.14471e-10	4.40379
GO:0051051	negative regulation of transport	459	61	24.64	1.48587e-06	2.47565	494	67	23	1.29743e-06	2.91304
GO:0060078	regulation of postsynaptic membrane pote...	134	48	7.19	1.66416e-06	6.67594	103	41	4.8	2.80592e-06	8.54167
GO:0042327	positive regulation of phosphorylation	1014	120	54.43	1.67487e-06	2.20467	964	124	44.88	1.06745e-06	2.76292
GO:0072593	reactive oxygen species metabolic proces...	256	35	13.74	1.97876e-06	2.54731	265	43	12.34	3.29704e-09	3.4846
GO:0055085	transmembrane transport	1530	166	82.13	1.99953e-06	2.02119	1160	143	54	7.66372e-07	2.64815
GO:0070997	neuron death	337	57	18.09	2.04923e-06	3.15091	385	71	17.92	2.01165e-08	3.96205
GO:0048584	positive regulation of response to stimu...	2261	203	121.38	2.17242e-06	1.67243	1981	185	92.23	4.08326e-09	2.00585
GO:0035295	tube development	986	129	52.93	2.17507e-06	2.43718	999	132	46.51	9.62613e-07	2.8381
GO:0031323	regulation of cellular metabolic process	5911	409	317.32	2.18344e-06	1.28892	4845	366	225.56	1.12575e-11	1.62263
GO:0009987	cellular process	14890	834	799.33	2.25929e-06	1.04337	13420	737	624.77	1.48088e-29	1.17963
GO:0006793	phosphorus metabolic process	3200	238	171.78	2.64226e-06	1.38549	2692	221	125.33	9.34044e-08	1.76334
GO:0065009	regulation of molecular function	2807	233	150.69	2.99656e-06	1.54622	2261	211	105.26	4.28802e-11	2.00456
